# Supplementary material for: Graph-aware spatio-temporal attention for forecasting HIV/AIDS case counts in public health surveillance
Source: Front Public Health. 2026 Mar 25;14:1771586. doi: 10.3389/fpubh.2026.1771586 (PMC13057509; doi:10.3389/fpubh.2026.1771586)
Supplement: Supplementary file 1 [file Data_Sheet_1.zip]

Archive with 133 entries (132 files):
- data/
- data/201001.xls
- data/201002.xls
- data/201003.xls
- data/201004.xls
- data/201005.xls
- data/201006.xls
- data/201007.xls
- data/201008.xls
- data/201009.xls
- data/201010.xls
- data/201011.xls
- data/201012.xls
- data/201101.xls
- data/201102.xls
- data/201103.xls
- data/201104.xls
- data/201105.xls
- data/201106.xls
- data/201107.xls
- data/201108.xls
- data/201109.xls
- data/201110.xls
- data/201111.xls
- data/201112.xls
- data/201201.xls
- data/201202.xls
- data/201203.xls
- data/201204.xls
- data/201205.xls
- data/201206.xls
- data/201207.xls
- data/201208.xls
- data/201209.xls
- data/201210.xls
- data/201211.xls
- data/201212.xls
- data/201301.xls
- data/201302.xls
- data/201303.xls
- data/201304.xls
- data/201305.xls
- data/201306.xls
- data/201307.xls
- data/201308.xls
- data/201309.xls
- data/201310.xls
- data/201311.xls
- data/201312.xls
- data/201401.xls
- data/201402.xls
- data/201403.xls
- data/201404.xls
- data/201405.xls
- data/201406.xls
- data/201407.xls
- data/201408.xls
- data/201409.xls
- data/201410.xls
- data/201411.xls
- data/201412.xls
- data/201501.xls
- data/201502.xls
- data/201503.xls
- data/201504.xls
- data/201505.xls
- data/201506.xls
- data/201507.xls
- data/201508.xls
- data/201509.xls
- data/201510.xls
- data/201511.xls
- data/201512.xls
- data/201601.xls
- data/201602.xls
- data/201603.xls
- data/201604.xls
- data/201605.xls
- data/201606.xls
- data/201607.xls
- data/201608.xls
- data/201609.xls
- data/201610.xls
- data/201611.xls
- data/201612.xls
- data/201701.xls
- data/201702.xls
- data/201703.xls
- data/201704.xls
- data/201705.xls
- data/201706.xls
- data/201707.xls
- data/201708.xls
- data/201709.xls
- data/201710.xls
- data/201711.xls
- data/201712.xls
- data/201801.xls
- data/201802.xls
- data/201803.xls
- data/201804.xls
- data/201805.xls
- data/201806.xls
- data/201807.xls
- data/201808.xls
- data/201809.xls
- data/201810.xls
- data/201811.xls
- data/201812.xls
- data/201901.xls
- data/201902.xls
- data/201903.xls
- data/201904.xls
- data/201905.xls
- data/201906.xls
- data/201907.xls
- data/201908.xls
- data/201909.xls
- data/201910.xls
- data/201911.xls
- data/201912.xls
- data/202001.xls
- data/202002.xls
- data/202003.xls
- data/202004.xls
- data/202005.xls
- data/202006.xls
- data/202007.xls
- data/202008.xls
- data/202009.xls
- data/202010.xls
- data/202011.xls
- data/202012.xls
