# Supplementary material for: Graph-aware spatio-temporal attention for forecasting HIV/AIDS case counts in public health surveillance
Source: Front Public Health. 2026 Mar 25;14:1771586. doi: 10.3389/fpubh.2026.1771586 (PMC13057509; doi:10.3389/fpubh.2026.1771586)
Supplement: Supplementary file 1 [file Data_Sheet_1.zip › data/201105.xls]

<?xml version="1.0" encoding="UTF-8"?>
<?mso-application progid="Excel.Sheet"?>

<Workbook xmlns="urn:schemas-microsoft-com:office:spreadsheet" xmlns:o="urn:schemas-microsoft-com:office:office" xmlns:x="urn:schemas-microsoft-com:office:excel" xmlns:ss="urn:schemas-microsoft-com:office:spreadsheet" xmlns:html="http://www.w3.org/TR/REC-html40">
	<DocumentProperties xmlns="urn:schemas-microsoft-com:office:office">
		<Author/>
		<Title/>
		<Description/>
		<Subject/>
	</DocumentProperties>
	<Styles>
		<Style ss:ID="HyperlinkId" ss:Name="Hyperlink">
			<Font ss:Color="#0000ff"/>
		</Style>
		<Style ss:ID="1">
			<NumberFormat ss:Format="yyyy-M-d HH:mm:ss AM/PM"/>
		</Style>
		<Style ss:ID="20">
			<Alignment ss:Horizontal="Left" ss:Vertical="Top" ss:WrapText="1"/>
			<Borders>
				<Border ss:Position="Bottom"/>
				<Border ss:Position="Top"/>
				<Border ss:Position="Left"/>
				<Border ss:Position="Right"/>
				<Border ss:Position="DiagonalLeft"/>
			</Borders>
			<Font ss:FontName="sans-serif" ss:Size="10.0" ss:Color="#000000"/>
		</Style>
		<Style ss:ID="26">
			<Alignment ss:Horizontal="Left" ss:Vertical="Top" ss:WrapText="1"/>
			<Borders>
				<Border ss:Position="Bottom"/>
				<Border ss:Position="Top"/>
				<Border ss:Position="Left"/>
				<Border ss:Position="Right"/>
				<Border ss:Position="DiagonalLeft"/>
			</Borders>
			<Font ss:FontName="sans-serif" ss:Size="10.0" ss:Color="#000000"/>
		</Style>
		<Style ss:ID="28">
			<Alignment ss:Horizontal="Center" ss:Vertical="Top" ss:WrapText="1"/>
			<Borders>
				<Border ss:Position="Bottom" ss:LineStyle="Continuous" ss:Weight="2" ss:Color="#cccccc"/>
				<Border ss:Position="Top" ss:LineStyle="Continuous" ss:Weight="2" ss:Color="#cccccc"/>
				<Border ss:Position="Left" ss:LineStyle="Continuous" ss:Weight="2" ss:Color="#cccccc"/>
				<Border ss:Position="Right" ss:LineStyle="Continuous" ss:Weight="2" ss:Color="#cccccc"/>
				<Border ss:Position="DiagonalLeft"/>
			</Borders>
			<Font ss:FontName="sans-serif" ss:Size="10.0" ss:Color="#000000"/>
		</Style>
		<Style ss:ID="33">
			<Alignment ss:Horizontal="Center" ss:Vertical="Top" ss:WrapText="1"/>
			<Borders>
				<Border ss:Position="Bottom" ss:LineStyle="Continuous" ss:Weight="2" ss:Color="#cccccc"/>
				<Border ss:Position="Top" ss:LineStyle="Continuous" ss:Weight="2" ss:Color="#cccccc"/>
				<Border ss:Position="Left" ss:LineStyle="Continuous" ss:Weight="2" ss:Color="#cccccc"/>
				<Border ss:Position="Right" ss:LineStyle="Continuous" ss:Weight="2" ss:Color="#cccccc"/>
				<Border ss:Position="DiagonalLeft"/>
			</Borders>
			<Font ss:FontName="sans-serif" ss:Size="10.0" ss:Color="#000000"/>
		</Style>
		<Style ss:ID="35">
			<Alignment ss:Horizontal="Center" ss:Vertical="Top" ss:WrapText="1"/>
			<Borders>
				<Border ss:Position="Bottom" ss:LineStyle="Continuous" ss:Weight="2" ss:Color="#cccccc"/>
				<Border ss:Position="Top" ss:LineStyle="Continuous" ss:Weight="2" ss:Color="#cccccc"/>
				<Border ss:Position="Left" ss:LineStyle="Continuous" ss:Weight="2" ss:Color="#cccccc"/>
				<Border ss:Position="Right" ss:LineStyle="Continuous" ss:Weight="2" ss:Color="#cccccc"/>
				<Border ss:Position="DiagonalLeft"/>
			</Borders>
			<Font ss:FontName="sans-serif" ss:Size="10.0" ss:Color="#000000"/>
			<NumberFormat ss:Format="###0.0000"/>
		</Style>
		<Style ss:ID="37">
			<Alignment ss:Horizontal="Center" ss:Vertical="Top" ss:WrapText="1"/>
			<Borders>
				<Border ss:Position="Bottom" ss:LineStyle="Continuous" ss:Weight="2" ss:Color="#cccccc"/>
				<Border ss:Position="Top" ss:LineStyle="Continuous" ss:Weight="2" ss:Color="#cccccc"/>
				<Border ss:Position="Left" ss:LineStyle="Continuous" ss:Weight="2" ss:Color="#cccccc"/>
				<Border ss:Position="Right" ss:LineStyle="Continuous" ss:Weight="2" ss:Color="#cccccc"/>
				<Border ss:Position="DiagonalLeft"/>
			</Borders>
			<Font ss:FontName="sans-serif" ss:Size="10.0" ss:Color="#000000"/>
		</Style>
		<Style ss:ID="21">
			<Alignment ss:Horizontal="Left" ss:Vertical="Top" ss:WrapText="1"/>
			<Borders>
				<Border ss:Position="Bottom"/>
				<Border ss:Position="Top" ss:LineStyle="Continuous" ss:Weight="2" ss:Color="#cccccc"/>
				<Border ss:Position="Left" ss:LineStyle="Continuous" ss:Weight="2" ss:Color="#cccccc"/>
				<Border ss:Position="Right"/>
				<Border ss:Position="DiagonalLeft"/>
			</Borders>
			<Font ss:FontName="sans-serif" ss:Size="10.0" ss:Color="#000000"/>
		</Style>
		<Style ss:ID="24">
			<Alignment ss:Horizontal="Left" ss:Vertical="Top" ss:WrapText="1"/>
			<Borders>
				<Border ss:Position="Bottom" ss:LineStyle="Continuous" ss:Weight="2" ss:Color="#cccccc"/>
				<Border ss:Position="Top" ss:LineStyle="Continuous" ss:Weight="2" ss:Color="#cccccc"/>
				<Border ss:Position="Left" ss:LineStyle="Continuous" ss:Weight="2" ss:Color="#cccccc"/>
				<Border ss:Position="Right" ss:LineStyle="Continuous" ss:Weight="2" ss:Color="#cccccc"/>
				<Border ss:Position="DiagonalLeft"/>
			</Borders>
			<Font ss:FontName="sans-serif" ss:Size="10.0" ss:Color="#000000"/>
		</Style>
		<Style ss:ID="31">
			<Alignment ss:Horizontal="Left" ss:Vertical="Top" ss:WrapText="1"/>
			<Borders>
				<Border ss:Position="Bottom" ss:LineStyle="Continuous" ss:Weight="2" ss:Color="#cccccc"/>
				<Border ss:Position="Top" ss:LineStyle="Continuous" ss:Weight="2" ss:Color="#cccccc"/>
				<Border ss:Position="Left"/>
				<Border ss:Position="Right"/>
				<Border ss:Position="DiagonalLeft"/>
			</Borders>
			<Font ss:FontName="sans-serif" ss:Size="10.0" ss:Color="#000000"/>
		</Style>
		<Style ss:ID="25">
			<Alignment ss:Horizontal="Left" ss:Vertical="Top" ss:WrapText="1"/>
			<Borders>
				<Border ss:Position="Bottom"/>
				<Border ss:Position="Top"/>
				<Border ss:Position="Left" ss:LineStyle="Continuous" ss:Weight="2" ss:Color="#cccccc"/>
				<Border ss:Position="Right"/>
				<Border ss:Position="DiagonalLeft"/>
			</Borders>
			<Font ss:FontName="sans-serif" ss:Size="10.0" ss:Color="#000000"/>
		</Style>
		<Style ss:ID="27">
			<Alignment ss:Horizontal="Center" ss:Vertical="Top" ss:WrapText="1"/>
			<Borders>
				<Border ss:Position="Bottom"/>
				<Border ss:Position="Top" ss:LineStyle="Continuous" ss:Weight="2" ss:Color="#cccccc"/>
				<Border ss:Position="Left" ss:LineStyle="Continuous" ss:Weight="2" ss:Color="#cccccc"/>
				<Border ss:Position="Right" ss:LineStyle="Continuous" ss:Weight="2" ss:Color="#cccccc"/>
				<Border ss:Position="DiagonalLeft"/>
			</Borders>
			<Font ss:FontName="sans-serif" ss:Size="10.0" ss:Color="#000000"/>
		</Style>
		<Style ss:ID="32">
			<Alignment ss:Horizontal="Center" ss:Vertical="Top" ss:WrapText="1"/>
			<Borders>
				<Border ss:Position="Bottom"/>
				<Border ss:Position="Top" ss:LineStyle="Continuous" ss:Weight="2" ss:Color="#cccccc"/>
				<Border ss:Position="Left" ss:LineStyle="Continuous" ss:Weight="2" ss:Color="#cccccc"/>
				<Border ss:Position="Right" ss:LineStyle="Continuous" ss:Weight="2" ss:Color="#cccccc"/>
				<Border ss:Position="DiagonalLeft"/>
			</Borders>
			<Font ss:FontName="sans-serif" ss:Size="10.0" ss:Color="#000000"/>
		</Style>
		<Style ss:ID="34">
			<Alignment ss:Horizontal="Center" ss:Vertical="Top" ss:WrapText="1"/>
			<Borders>
				<Border ss:Position="Bottom"/>
				<Border ss:Position="Top" ss:LineStyle="Continuous" ss:Weight="2" ss:Color="#cccccc"/>
				<Border ss:Position="Left" ss:LineStyle="Continuous" ss:Weight="2" ss:Color="#cccccc"/>
				<Border ss:Position="Right" ss:LineStyle="Continuous" ss:Weight="2" ss:Color="#cccccc"/>
				<Border ss:Position="DiagonalLeft"/>
			</Borders>
			<Font ss:FontName="sans-serif" ss:Size="10.0" ss:Color="#000000"/>
			<NumberFormat ss:Format="###0.0000"/>
		</Style>
		<Style ss:ID="36">
			<Alignment ss:Horizontal="Center" ss:Vertical="Top" ss:WrapText="1"/>
			<Borders>
				<Border ss:Position="Bottom"/>
				<Border ss:Position="Top" ss:LineStyle="Continuous" ss:Weight="2" ss:Color="#cccccc"/>
				<Border ss:Position="Left" ss:LineStyle="Continuous" ss:Weight="2" ss:Color="#cccccc"/>
				<Border ss:Position="Right" ss:LineStyle="Continuous" ss:Weight="2" ss:Color="#cccccc"/>
				<Border ss:Position="DiagonalLeft"/>
			</Borders>
			<Font ss:FontName="sans-serif" ss:Size="10.0" ss:Color="#000000"/>
		</Style>
		<Style ss:ID="23">
			<Alignment ss:Horizontal="Left" ss:Vertical="Top" ss:WrapText="1"/>
			<Borders>
				<Border ss:Position="Bottom"/>
				<Border ss:Position="Top" ss:LineStyle="Continuous" ss:Weight="2" ss:Color="#cccccc"/>
				<Border ss:Position="Left" ss:LineStyle="Continuous" ss:Weight="2" ss:Color="#cccccc"/>
				<Border ss:Position="Right" ss:LineStyle="Continuous" ss:Weight="2" ss:Color="#cccccc"/>
				<Border ss:Position="DiagonalLeft"/>
			</Borders>
			<Font ss:FontName="sans-serif" ss:Size="10.0" ss:Color="#000000"/>
		</Style>
		<Style ss:ID="22">
			<Alignment ss:Horizontal="Left" ss:Vertical="Top" ss:WrapText="1"/>
			<Borders>
				<Border ss:Position="Bottom"/>
				<Border ss:Position="Top" ss:LineStyle="Continuous" ss:Weight="2" ss:Color="#cccccc"/>
				<Border ss:Position="Left"/>
				<Border ss:Position="Right"/>
				<Border ss:Position="DiagonalLeft"/>
			</Borders>
			<Font ss:FontName="sans-serif" ss:Size="10.0" ss:Color="#000000"/>
		</Style>
		<Style ss:ID="30">
			<Alignment ss:Horizontal="Left" ss:Vertical="Top" ss:WrapText="1"/>
			<Borders>
				<Border ss:Position="Bottom"/>
				<Border ss:Position="Top" ss:LineStyle="Continuous" ss:Weight="2" ss:Color="#cccccc"/>
				<Border ss:Position="Left"/>
				<Border ss:Position="Right"/>
				<Border ss:Position="DiagonalLeft"/>
			</Borders>
			<Font ss:FontName="sans-serif" ss:Size="10.0" ss:Color="#000000"/>
		</Style>
		<Style ss:ID="29">
			<Alignment ss:Horizontal="Left" ss:Vertical="Top" ss:WrapText="1"/>
			<Borders>
				<Border ss:Position="Bottom" ss:LineStyle="Continuous" ss:Weight="2" ss:Color="#cccccc"/>
				<Border ss:Position="Top" ss:LineStyle="Continuous" ss:Weight="2" ss:Color="#cccccc"/>
				<Border ss:Position="Left" ss:LineStyle="Continuous" ss:Weight="2" ss:Color="#cccccc"/>
				<Border ss:Position="Right"/>
				<Border ss:Position="DiagonalLeft"/>
			</Borders>
			<Font ss:FontName="sans-serif" ss:Size="10.0" ss:Color="#000000"/>
		</Style>
	</Styles>
	<Names>
		<NamedRange ss:Name="__bookmark_1" ss:RefersTo="Report!R2C1:R34C6"/>
	</Names>

<Worksheet ss:Name="Report">
	<ss:Table>
		<ss:Column ss:Width="103.808" ss:AutoFitWidth="0"/>
		<ss:Column ss:Width="56.704" ss:AutoFitWidth="0"/>
		<ss:Column ss:Width="103.808" ss:AutoFitWidth="0"/>
		<ss:Column ss:Width="103.936" ss:AutoFitWidth="0"/>
		<ss:Column ss:Width="103.808" ss:AutoFitWidth="0"/>
		<ss:Column ss:Width="103.936" ss:AutoFitWidth="0"/>
		<Row ss:AutoFitHeight="1">
			<Cell ss:Index="1" ss:StyleID="20" ss:MergeAcross="5"/>
		</Row>
		<Row ss:AutoFitHeight="1">
			<Cell ss:Index="1" ss:StyleID="21"/>
			<Cell ss:Index="2" ss:StyleID="22"/>
			<Cell ss:Index="3" ss:StyleID="24" ss:MergeAcross="3">
				<Data ss:Type="String">艾滋病</Data>
			</Cell>
		</Row>
		<Row ss:AutoFitHeight="1">
			<Cell ss:Index="1" ss:StyleID="25"/>
			<Cell ss:Index="2" ss:StyleID="26">
				<Data ss:Type="String">地	区</Data>
			</Cell>
			<Cell ss:Index="3" ss:StyleID="28">
				<Data ss:Type="String">发病数</Data>
			</Cell>
			<Cell ss:Index="4" ss:StyleID="24">
				<Data ss:Type="String">死亡数</Data>
			</Cell>
			<Cell ss:Index="5" ss:StyleID="24">
				<Data ss:Type="String">发病率(1/10万)</Data>
			</Cell>
			<Cell ss:Index="6" ss:StyleID="24">
				<Data ss:Type="String">死亡率(1/10万)</Data>
			</Cell>
		</Row>
		<Row ss:AutoFitHeight="1">
			<Cell ss:Index="1" ss:StyleID="29"/>
			<Cell ss:Index="2" ss:StyleID="31">
				<Data ss:Type="String">全    国</Data>
			</Cell>
			<Cell ss:Index="3" ss:StyleID="33">
				<Data ss:Type="Number">2201.0</Data>
			</Cell>
			<Cell ss:Index="4" ss:StyleID="33">
				<Data ss:Type="Number">807.0</Data>
			</Cell>
			<Cell ss:Index="5" ss:StyleID="35">
				<Data ss:Type="Number">0.16414226208811108</Data>
			</Cell>
			<Cell ss:Index="6" ss:StyleID="35">
				<Data ss:Type="Number">0.06018301022494578</Data>
			</Cell>
		</Row>
		<Row ss:AutoFitHeight="1">
			<Cell ss:Index="1" ss:StyleID="29"/>
			<Cell ss:Index="2" ss:StyleID="31">
				<Data ss:Type="String">北京市</Data>
			</Cell>
			<Cell ss:Index="3" ss:StyleID="33">
				<Data ss:Type="Number">25.0</Data>
			</Cell>
			<Cell ss:Index="4" ss:StyleID="33">
				<Data ss:Type="Number">3.0</Data>
			</Cell>
			<Cell ss:Index="5" ss:StyleID="35">
				<Data ss:Type="Number">0.12746926448347848</Data>
			</Cell>
			<Cell ss:Index="6" ss:StyleID="35">
				<Data ss:Type="Number">0.015296311738017418</Data>
			</Cell>
		</Row>
		<Row ss:AutoFitHeight="1">
			<Cell ss:Index="1" ss:StyleID="29"/>
			<Cell ss:Index="2" ss:StyleID="31">
				<Data ss:Type="String">天津市</Data>
			</Cell>
			<Cell ss:Index="3" ss:StyleID="33">
				<Data ss:Type="Number">15.0</Data>
			</Cell>
			<Cell ss:Index="4" ss:StyleID="33">
				<Data ss:Type="Number">4.0</Data>
			</Cell>
			<Cell ss:Index="5" ss:StyleID="35">
				<Data ss:Type="Number">0.11593394609318833</Data>
			</Cell>
			<Cell ss:Index="6" ss:StyleID="35">
				<Data ss:Type="Number">0.03091571895818355</Data>
			</Cell>
		</Row>
		<Row ss:AutoFitHeight="1">
			<Cell ss:Index="1" ss:StyleID="29"/>
			<Cell ss:Index="2" ss:StyleID="31">
				<Data ss:Type="String">河北省</Data>
			</Cell>
			<Cell ss:Index="3" ss:StyleID="33">
				<Data ss:Type="Number">13.0</Data>
			</Cell>
			<Cell ss:Index="4" ss:StyleID="33">
				<Data ss:Type="Number">4.0</Data>
			</Cell>
			<Cell ss:Index="5" ss:StyleID="35">
				<Data ss:Type="Number">0.018092135843994796</Data>
			</Cell>
			<Cell ss:Index="6" ss:StyleID="35">
				<Data ss:Type="Number">0.005566811028921476</Data>
			</Cell>
		</Row>
		<Row ss:AutoFitHeight="1">
			<Cell ss:Index="1" ss:StyleID="29"/>
			<Cell ss:Index="2" ss:StyleID="31">
				<Data ss:Type="String">山西省</Data>
			</Cell>
			<Cell ss:Index="3" ss:StyleID="33">
				<Data ss:Type="Number">27.0</Data>
			</Cell>
			<Cell ss:Index="4" ss:StyleID="33">
				<Data ss:Type="Number">7.0</Data>
			</Cell>
			<Cell ss:Index="5" ss:StyleID="35">
				<Data ss:Type="Number">0.07560462488611353</Data>
			</Cell>
			<Cell ss:Index="6" ss:StyleID="35">
				<Data ss:Type="Number">0.019601199044547952</Data>
			</Cell>
		</Row>
		<Row ss:AutoFitHeight="1">
			<Cell ss:Index="1" ss:StyleID="29"/>
			<Cell ss:Index="2" ss:StyleID="31">
				<Data ss:Type="String">内蒙古</Data>
			</Cell>
			<Cell ss:Index="3" ss:StyleID="33">
				<Data ss:Type="Number">7.0</Data>
			</Cell>
			<Cell ss:Index="4" ss:StyleID="33">
				<Data ss:Type="Number">1.0</Data>
			</Cell>
			<Cell ss:Index="5" ss:StyleID="35">
				<Data ss:Type="Number">0.028332821116403006</Data>
			</Cell>
			<Cell ss:Index="6" ss:StyleID="35">
				<Data ss:Type="Number">0.004047545873771858</Data>
			</Cell>
		</Row>
		<Row ss:AutoFitHeight="1">
			<Cell ss:Index="1" ss:StyleID="29"/>
			<Cell ss:Index="2" ss:StyleID="31">
				<Data ss:Type="String">辽宁省</Data>
			</Cell>
			<Cell ss:Index="3" ss:StyleID="33">
				<Data ss:Type="Number">14.0</Data>
			</Cell>
			<Cell ss:Index="4" ss:StyleID="33">
				<Data ss:Type="Number">2.0</Data>
			</Cell>
			<Cell ss:Index="5" ss:StyleID="35">
				<Data ss:Type="Number">0.032002758454905904</Data>
			</Cell>
			<Cell ss:Index="6" ss:StyleID="35">
				<Data ss:Type="Number">0.0045718226364151295</Data>
			</Cell>
		</Row>
		<Row ss:AutoFitHeight="1">
			<Cell ss:Index="1" ss:StyleID="29"/>
			<Cell ss:Index="2" ss:StyleID="31">
				<Data ss:Type="String">吉林省</Data>
			</Cell>
			<Cell ss:Index="3" ss:StyleID="33">
				<Data ss:Type="Number">21.0</Data>
			</Cell>
			<Cell ss:Index="4" ss:StyleID="33">
				<Data ss:Type="Number">4.0</Data>
			</Cell>
			<Cell ss:Index="5" ss:StyleID="35">
				<Data ss:Type="Number">0.0764674903380595</Data>
			</Cell>
			<Cell ss:Index="6" ss:StyleID="35">
				<Data ss:Type="Number">0.014565236254868476</Data>
			</Cell>
		</Row>
		<Row ss:AutoFitHeight="1">
			<Cell ss:Index="1" ss:StyleID="29"/>
			<Cell ss:Index="2" ss:StyleID="31">
				<Data ss:Type="String">黑龙江省</Data>
			</Cell>
			<Cell ss:Index="3" ss:StyleID="33">
				<Data ss:Type="Number">14.0</Data>
			</Cell>
			<Cell ss:Index="4" ss:StyleID="33">
				<Data ss:Type="Number">3.0</Data>
			</Cell>
			<Cell ss:Index="5" ss:StyleID="35">
				<Data ss:Type="Number">0.03654182664917636</Data>
			</Cell>
			<Cell ss:Index="6" ss:StyleID="35">
				<Data ss:Type="Number">0.007830391424823505</Data>
			</Cell>
		</Row>
		<Row ss:AutoFitHeight="1">
			<Cell ss:Index="1" ss:StyleID="29"/>
			<Cell ss:Index="2" ss:StyleID="31">
				<Data ss:Type="String">上海市</Data>
			</Cell>
			<Cell ss:Index="3" ss:StyleID="33">
				<Data ss:Type="Number">32.0</Data>
			</Cell>
			<Cell ss:Index="4" ss:StyleID="33">
				<Data ss:Type="Number">2.0</Data>
			</Cell>
			<Cell ss:Index="5" ss:StyleID="35">
				<Data ss:Type="Number">0.13901441214541116</Data>
			</Cell>
			<Cell ss:Index="6" ss:StyleID="35">
				<Data ss:Type="Number">0.008688400759088197</Data>
			</Cell>
		</Row>
		<Row ss:AutoFitHeight="1">
			<Cell ss:Index="1" ss:StyleID="29"/>
			<Cell ss:Index="2" ss:StyleID="31">
				<Data ss:Type="String">江苏省</Data>
			</Cell>
			<Cell ss:Index="3" ss:StyleID="33">
				<Data ss:Type="Number">42.0</Data>
			</Cell>
			<Cell ss:Index="4" ss:StyleID="33">
				<Data ss:Type="Number">13.0</Data>
			</Cell>
			<Cell ss:Index="5" ss:StyleID="35">
				<Data ss:Type="Number">0.05339445252233296</Data>
			</Cell>
			<Cell ss:Index="6" ss:StyleID="35">
				<Data ss:Type="Number">0.016526854352150677</Data>
			</Cell>
		</Row>
		<Row ss:AutoFitHeight="1">
			<Cell ss:Index="1" ss:StyleID="29"/>
			<Cell ss:Index="2" ss:StyleID="31">
				<Data ss:Type="String">浙江省</Data>
			</Cell>
			<Cell ss:Index="3" ss:StyleID="33">
				<Data ss:Type="Number">56.0</Data>
			</Cell>
			<Cell ss:Index="4" ss:StyleID="33">
				<Data ss:Type="Number">9.0</Data>
			</Cell>
			<Cell ss:Index="5" ss:StyleID="35">
				<Data ss:Type="Number">0.10289042538999099</Data>
			</Cell>
			<Cell ss:Index="6" ss:StyleID="35">
				<Data ss:Type="Number">0.01653596122339141</Data>
			</Cell>
		</Row>
		<Row ss:AutoFitHeight="1">
			<Cell ss:Index="1" ss:StyleID="29"/>
			<Cell ss:Index="2" ss:StyleID="31">
				<Data ss:Type="String">安徽省</Data>
			</Cell>
			<Cell ss:Index="3" ss:StyleID="33">
				<Data ss:Type="Number">48.0</Data>
			</Cell>
			<Cell ss:Index="4" ss:StyleID="33">
				<Data ss:Type="Number">16.0</Data>
			</Cell>
			<Cell ss:Index="5" ss:StyleID="35">
				<Data ss:Type="Number">0.08067216993162345</Data>
			</Cell>
			<Cell ss:Index="6" ss:StyleID="35">
				<Data ss:Type="Number">0.026890723310541147</Data>
			</Cell>
		</Row>
		<Row ss:AutoFitHeight="1">
			<Cell ss:Index="1" ss:StyleID="29"/>
			<Cell ss:Index="2" ss:StyleID="31">
				<Data ss:Type="String">福建省</Data>
			</Cell>
			<Cell ss:Index="3" ss:StyleID="33">
				<Data ss:Type="Number">26.0</Data>
			</Cell>
			<Cell ss:Index="4" ss:StyleID="33">
				<Data ss:Type="Number">7.0</Data>
			</Cell>
			<Cell ss:Index="5" ss:StyleID="35">
				<Data ss:Type="Number">0.07047155226061898</Data>
			</Cell>
			<Cell ss:Index="6" ss:StyleID="35">
				<Data ss:Type="Number">0.018973110224012803</Data>
			</Cell>
		</Row>
		<Row ss:AutoFitHeight="1">
			<Cell ss:Index="1" ss:StyleID="29"/>
			<Cell ss:Index="2" ss:StyleID="31">
				<Data ss:Type="String">江西省</Data>
			</Cell>
			<Cell ss:Index="3" ss:StyleID="33">
				<Data ss:Type="Number">39.0</Data>
			</Cell>
			<Cell ss:Index="4" ss:StyleID="33">
				<Data ss:Type="Number">17.0</Data>
			</Cell>
			<Cell ss:Index="5" ss:StyleID="35">
				<Data ss:Type="Number">0.08750731050656524</Data>
			</Cell>
			<Cell ss:Index="6" ss:StyleID="35">
				<Data ss:Type="Number">0.03814421227209254</Data>
			</Cell>
		</Row>
		<Row ss:AutoFitHeight="1">
			<Cell ss:Index="1" ss:StyleID="29"/>
			<Cell ss:Index="2" ss:StyleID="31">
				<Data ss:Type="String">山东省</Data>
			</Cell>
			<Cell ss:Index="3" ss:StyleID="33">
				<Data ss:Type="Number">18.0</Data>
			</Cell>
			<Cell ss:Index="4" ss:StyleID="33">
				<Data ss:Type="Number">2.0</Data>
			</Cell>
			<Cell ss:Index="5" ss:StyleID="35">
				<Data ss:Type="Number">0.018790525683328948</Data>
			</Cell>
			<Cell ss:Index="6" ss:StyleID="35">
				<Data ss:Type="Number">0.00208783618703655</Data>
			</Cell>
		</Row>
		<Row ss:AutoFitHeight="1">
			<Cell ss:Index="1" ss:StyleID="29"/>
			<Cell ss:Index="2" ss:StyleID="31">
				<Data ss:Type="String">河南省</Data>
			</Cell>
			<Cell ss:Index="3" ss:StyleID="33">
				<Data ss:Type="Number">170.0</Data>
			</Cell>
			<Cell ss:Index="4" ss:StyleID="33">
				<Data ss:Type="Number">119.0</Data>
			</Cell>
			<Cell ss:Index="5" ss:StyleID="35">
				<Data ss:Type="Number">0.18079105658547376</Data>
			</Cell>
			<Cell ss:Index="6" ss:StyleID="35">
				<Data ss:Type="Number">0.12655373960983163</Data>
			</Cell>
		</Row>
		<Row ss:AutoFitHeight="1">
			<Cell ss:Index="1" ss:StyleID="29"/>
			<Cell ss:Index="2" ss:StyleID="31">
				<Data ss:Type="String">湖北省</Data>
			</Cell>
			<Cell ss:Index="3" ss:StyleID="33">
				<Data ss:Type="Number">45.0</Data>
			</Cell>
			<Cell ss:Index="4" ss:StyleID="33">
				<Data ss:Type="Number">20.0</Data>
			</Cell>
			<Cell ss:Index="5" ss:StyleID="35">
				<Data ss:Type="Number">0.07861951813398496</Data>
			</Cell>
			<Cell ss:Index="6" ss:StyleID="35">
				<Data ss:Type="Number">0.03494200805954887</Data>
			</Cell>
		</Row>
		<Row ss:AutoFitHeight="1">
			<Cell ss:Index="1" ss:StyleID="29"/>
			<Cell ss:Index="2" ss:StyleID="31">
				<Data ss:Type="String">湖南省</Data>
			</Cell>
			<Cell ss:Index="3" ss:StyleID="33">
				<Data ss:Type="Number">114.0</Data>
			</Cell>
			<Cell ss:Index="4" ss:StyleID="33">
				<Data ss:Type="Number">42.0</Data>
			</Cell>
			<Cell ss:Index="5" ss:StyleID="35">
				<Data ss:Type="Number">0.17355931080389353</Data>
			</Cell>
			<Cell ss:Index="6" ss:StyleID="35">
				<Data ss:Type="Number">0.06394290398038184</Data>
			</Cell>
		</Row>
		<Row ss:AutoFitHeight="1">
			<Cell ss:Index="1" ss:StyleID="29"/>
			<Cell ss:Index="2" ss:StyleID="31">
				<Data ss:Type="String">广东省</Data>
			</Cell>
			<Cell ss:Index="3" ss:StyleID="33">
				<Data ss:Type="Number">113.0</Data>
			</Cell>
			<Cell ss:Index="4" ss:StyleID="33">
				<Data ss:Type="Number">52.0</Data>
			</Cell>
			<Cell ss:Index="5" ss:StyleID="35">
				<Data ss:Type="Number">0.10833812074375597</Data>
			</Cell>
			<Cell ss:Index="6" ss:StyleID="35">
				<Data ss:Type="Number">0.049854710430754956</Data>
			</Cell>
		</Row>
		<Row ss:AutoFitHeight="1">
			<Cell ss:Index="1" ss:StyleID="29"/>
			<Cell ss:Index="2" ss:StyleID="31">
				<Data ss:Type="String">广    西</Data>
			</Cell>
			<Cell ss:Index="3" ss:StyleID="33">
				<Data ss:Type="Number">576.0</Data>
			</Cell>
			<Cell ss:Index="4" ss:StyleID="33">
				<Data ss:Type="Number">169.0</Data>
			</Cell>
			<Cell ss:Index="5" ss:StyleID="35">
				<Data ss:Type="Number">1.2514519884789939</Data>
			</Cell>
			<Cell ss:Index="6" ss:StyleID="35">
				<Data ss:Type="Number">0.3671794896752604</Data>
			</Cell>
		</Row>
		<Row ss:AutoFitHeight="1">
			<Cell ss:Index="1" ss:StyleID="29"/>
			<Cell ss:Index="2" ss:StyleID="31">
				<Data ss:Type="String">海南省</Data>
			</Cell>
			<Cell ss:Index="3" ss:StyleID="33">
				<Data ss:Type="Number">7.0</Data>
			</Cell>
			<Cell ss:Index="4" ss:StyleID="33">
				<Data ss:Type="Number">8.0</Data>
			</Cell>
			<Cell ss:Index="5" ss:StyleID="35">
				<Data ss:Type="Number">0.08072414633350351</Data>
			</Cell>
			<Cell ss:Index="6" ss:StyleID="35">
				<Data ss:Type="Number">0.09225616723828972</Data>
			</Cell>
		</Row>
		<Row ss:AutoFitHeight="1">
			<Cell ss:Index="1" ss:StyleID="29"/>
			<Cell ss:Index="2" ss:StyleID="31">
				<Data ss:Type="String">重庆市</Data>
			</Cell>
			<Cell ss:Index="3" ss:StyleID="33">
				<Data ss:Type="Number">73.0</Data>
			</Cell>
			<Cell ss:Index="4" ss:StyleID="33">
				<Data ss:Type="Number">16.0</Data>
			</Cell>
			<Cell ss:Index="5" ss:StyleID="35">
				<Data ss:Type="Number">0.25306627930654846</Data>
			</Cell>
			<Cell ss:Index="6" ss:StyleID="35">
				<Data ss:Type="Number">0.05546658176581885</Data>
			</Cell>
		</Row>
		<Row ss:AutoFitHeight="1">
			<Cell ss:Index="1" ss:StyleID="29"/>
			<Cell ss:Index="2" ss:StyleID="31">
				<Data ss:Type="String">四川省</Data>
			</Cell>
			<Cell ss:Index="3" ss:StyleID="33">
				<Data ss:Type="Number">246.0</Data>
			</Cell>
			<Cell ss:Index="4" ss:StyleID="33">
				<Data ss:Type="Number">69.0</Data>
			</Cell>
			<Cell ss:Index="5" ss:StyleID="35">
				<Data ss:Type="Number">0.3059009638914502</Data>
			</Cell>
			<Cell ss:Index="6" ss:StyleID="35">
				<Data ss:Type="Number">0.08580148987199214</Data>
			</Cell>
		</Row>
		<Row ss:AutoFitHeight="1">
			<Cell ss:Index="1" ss:StyleID="29"/>
			<Cell ss:Index="2" ss:StyleID="31">
				<Data ss:Type="String">贵州省</Data>
			</Cell>
			<Cell ss:Index="3" ss:StyleID="33">
				<Data ss:Type="Number">48.0</Data>
			</Cell>
			<Cell ss:Index="4" ss:StyleID="33">
				<Data ss:Type="Number">29.0</Data>
			</Cell>
			<Cell ss:Index="5" ss:StyleID="35">
				<Data ss:Type="Number">0.13814337832164314</Data>
			</Cell>
			<Cell ss:Index="6" ss:StyleID="35">
				<Data ss:Type="Number">0.08346162440265939</Data>
			</Cell>
		</Row>
		<Row ss:AutoFitHeight="1">
			<Cell ss:Index="1" ss:StyleID="29"/>
			<Cell ss:Index="2" ss:StyleID="31">
				<Data ss:Type="String">云南省</Data>
			</Cell>
			<Cell ss:Index="3" ss:StyleID="33">
				<Data ss:Type="Number">317.0</Data>
			</Cell>
			<Cell ss:Index="4" ss:StyleID="33">
				<Data ss:Type="Number">127.0</Data>
			</Cell>
			<Cell ss:Index="5" ss:StyleID="35">
				<Data ss:Type="Number">0.6896347376805674</Data>
			</Cell>
			<Cell ss:Index="6" ss:StyleID="35">
				<Data ss:Type="Number">0.27628899585309796</Data>
			</Cell>
		</Row>
		<Row ss:AutoFitHeight="1">
			<Cell ss:Index="1" ss:StyleID="29"/>
			<Cell ss:Index="2" ss:StyleID="31">
				<Data ss:Type="String">陕西省</Data>
			</Cell>
			<Cell ss:Index="3" ss:StyleID="33">
				<Data ss:Type="Number">17.0</Data>
			</Cell>
			<Cell ss:Index="4" ss:StyleID="33">
				<Data ss:Type="Number">3.0</Data>
			</Cell>
			<Cell ss:Index="5" ss:StyleID="35">
				<Data ss:Type="Number">0.04554295968263951</Data>
			</Cell>
			<Cell ss:Index="6" ss:StyleID="35">
				<Data ss:Type="Number">0.008036992885171679</Data>
			</Cell>
		</Row>
		<Row ss:AutoFitHeight="1">
			<Cell ss:Index="1" ss:StyleID="29"/>
			<Cell ss:Index="2" ss:StyleID="31">
				<Data ss:Type="String">甘肃省</Data>
			</Cell>
			<Cell ss:Index="3" ss:StyleID="33">
				<Data ss:Type="Number">8.0</Data>
			</Cell>
			<Cell ss:Index="4" ss:StyleID="33">
				<Data ss:Type="Number">3.0</Data>
			</Cell>
			<Cell ss:Index="5" ss:StyleID="35">
				<Data ss:Type="Number">0.031280293008760666</Data>
			</Cell>
			<Cell ss:Index="6" ss:StyleID="35">
				<Data ss:Type="Number">0.011730109878285253</Data>
			</Cell>
		</Row>
		<Row ss:AutoFitHeight="1">
			<Cell ss:Index="1" ss:StyleID="29"/>
			<Cell ss:Index="2" ss:StyleID="31">
				<Data ss:Type="String">青海省</Data>
			</Cell>
			<Cell ss:Index="3" ss:StyleID="33">
				<Data ss:Type="Number">7.0</Data>
			</Cell>
			<Cell ss:Index="4" ss:StyleID="33">
				<Data ss:Type="Number">0.0</Data>
			</Cell>
			<Cell ss:Index="5" ss:StyleID="35">
				<Data ss:Type="Number">0.12440655850049576</Data>
			</Cell>
			<Cell ss:Index="6" ss:StyleID="37"/>
		</Row>
		<Row ss:AutoFitHeight="1">
			<Cell ss:Index="1" ss:StyleID="29"/>
			<Cell ss:Index="2" ss:StyleID="31">
				<Data ss:Type="String">宁    夏</Data>
			</Cell>
			<Cell ss:Index="3" ss:StyleID="33">
				<Data ss:Type="Number">1.0</Data>
			</Cell>
			<Cell ss:Index="4" ss:StyleID="33">
				<Data ss:Type="Number">1.0</Data>
			</Cell>
			<Cell ss:Index="5" ss:StyleID="35">
				<Data ss:Type="Number">0.015869597612069908</Data>
			</Cell>
			<Cell ss:Index="6" ss:StyleID="35">
				<Data ss:Type="Number">0.015869597612069908</Data>
			</Cell>
		</Row>
		<Row ss:AutoFitHeight="1">
			<Cell ss:Index="1" ss:StyleID="29"/>
			<Cell ss:Index="2" ss:StyleID="31">
				<Data ss:Type="String">新疆</Data>
			</Cell>
			<Cell ss:Index="3" ss:StyleID="33">
				<Data ss:Type="Number">62.0</Data>
			</Cell>
			<Cell ss:Index="4" ss:StyleID="33">
				<Data ss:Type="Number">55.0</Data>
			</Cell>
			<Cell ss:Index="5" ss:StyleID="35">
				<Data ss:Type="Number">0.28419744406570296</Data>
			</Cell>
			<Cell ss:Index="6" ss:StyleID="35">
				<Data ss:Type="Number">0.25211063586473653</Data>
			</Cell>
		</Row>
		<Row ss:AutoFitHeight="1">
			<Cell ss:Index="1" ss:StyleID="26" ss:MergeAcross="5">
				<Data ss:Type="String">2025年12月12日 下午3:23</Data>
			</Cell>
		</Row>
	</ss:Table>
	<WorksheetOptions xmlns="urn:schemas-microsoft-com:office:excel">
		<PageSetup>
			<PageMargins x:Bottom="0.25" x:Left="0.25" x:Right="0.25" x:Top="0.25"/>
		</PageSetup>
		<Print>
			<PaperSizeIndex>9</PaperSizeIndex>
		</Print>
	</WorksheetOptions>
</Worksheet>
</Workbook>
