# Supplementary material for: Graph-aware spatio-temporal attention for forecasting HIV/AIDS case counts in public health surveillance
Source: Front Public Health. 2026 Mar 25;14:1771586. doi: 10.3389/fpubh.2026.1771586 (PMC13057509; doi:10.3389/fpubh.2026.1771586)
Supplement: Supplementary file 1 [file Data_Sheet_1.zip › data/201406.xls]

<?xml version="1.0" encoding="UTF-8"?>
<?mso-application progid="Excel.Sheet"?>

<Workbook xmlns="urn:schemas-microsoft-com:office:spreadsheet" xmlns:o="urn:schemas-microsoft-com:office:office" xmlns:x="urn:schemas-microsoft-com:office:excel" xmlns:ss="urn:schemas-microsoft-com:office:spreadsheet" xmlns:html="http://www.w3.org/TR/REC-html40">
	<DocumentProperties xmlns="urn:schemas-microsoft-com:office:office">
		<Author/>
		<Title/>
		<Description/>
		<Subject/>
	</DocumentProperties>
	<Styles>
		<Style ss:ID="HyperlinkId" ss:Name="Hyperlink">
			<Font ss:Color="#0000ff"/>
		</Style>
		<Style ss:ID="1">
			<NumberFormat ss:Format="yyyy-M-d HH:mm:ss AM/PM"/>
		</Style>
		<Style ss:ID="20">
			<Alignment ss:Horizontal="Left" ss:Vertical="Top" ss:WrapText="1"/>
			<Borders>
				<Border ss:Position="Bottom"/>
				<Border ss:Position="Top"/>
				<Border ss:Position="Left"/>
				<Border ss:Position="Right"/>
				<Border ss:Position="DiagonalLeft"/>
			</Borders>
			<Font ss:FontName="sans-serif" ss:Size="10.0" ss:Color="#000000"/>
		</Style>
		<Style ss:ID="26">
			<Alignment ss:Horizontal="Left" ss:Vertical="Top" ss:WrapText="1"/>
			<Borders>
				<Border ss:Position="Bottom"/>
				<Border ss:Position="Top"/>
				<Border ss:Position="Left"/>
				<Border ss:Position="Right"/>
				<Border ss:Position="DiagonalLeft"/>
			</Borders>
			<Font ss:FontName="sans-serif" ss:Size="10.0" ss:Color="#000000"/>
		</Style>
		<Style ss:ID="28">
			<Alignment ss:Horizontal="Center" ss:Vertical="Top" ss:WrapText="1"/>
			<Borders>
				<Border ss:Position="Bottom" ss:LineStyle="Continuous" ss:Weight="2" ss:Color="#cccccc"/>
				<Border ss:Position="Top" ss:LineStyle="Continuous" ss:Weight="2" ss:Color="#cccccc"/>
				<Border ss:Position="Left" ss:LineStyle="Continuous" ss:Weight="2" ss:Color="#cccccc"/>
				<Border ss:Position="Right" ss:LineStyle="Continuous" ss:Weight="2" ss:Color="#cccccc"/>
				<Border ss:Position="DiagonalLeft"/>
			</Borders>
			<Font ss:FontName="sans-serif" ss:Size="10.0" ss:Color="#000000"/>
		</Style>
		<Style ss:ID="33">
			<Alignment ss:Horizontal="Center" ss:Vertical="Top" ss:WrapText="1"/>
			<Borders>
				<Border ss:Position="Bottom" ss:LineStyle="Continuous" ss:Weight="2" ss:Color="#cccccc"/>
				<Border ss:Position="Top" ss:LineStyle="Continuous" ss:Weight="2" ss:Color="#cccccc"/>
				<Border ss:Position="Left" ss:LineStyle="Continuous" ss:Weight="2" ss:Color="#cccccc"/>
				<Border ss:Position="Right" ss:LineStyle="Continuous" ss:Weight="2" ss:Color="#cccccc"/>
				<Border ss:Position="DiagonalLeft"/>
			</Borders>
			<Font ss:FontName="sans-serif" ss:Size="10.0" ss:Color="#000000"/>
		</Style>
		<Style ss:ID="35">
			<Alignment ss:Horizontal="Center" ss:Vertical="Top" ss:WrapText="1"/>
			<Borders>
				<Border ss:Position="Bottom" ss:LineStyle="Continuous" ss:Weight="2" ss:Color="#cccccc"/>
				<Border ss:Position="Top" ss:LineStyle="Continuous" ss:Weight="2" ss:Color="#cccccc"/>
				<Border ss:Position="Left" ss:LineStyle="Continuous" ss:Weight="2" ss:Color="#cccccc"/>
				<Border ss:Position="Right" ss:LineStyle="Continuous" ss:Weight="2" ss:Color="#cccccc"/>
				<Border ss:Position="DiagonalLeft"/>
			</Borders>
			<Font ss:FontName="sans-serif" ss:Size="10.0" ss:Color="#000000"/>
			<NumberFormat ss:Format="###0.0000"/>
		</Style>
		<Style ss:ID="37">
			<Alignment ss:Horizontal="Center" ss:Vertical="Top" ss:WrapText="1"/>
			<Borders>
				<Border ss:Position="Bottom" ss:LineStyle="Continuous" ss:Weight="2" ss:Color="#cccccc"/>
				<Border ss:Position="Top" ss:LineStyle="Continuous" ss:Weight="2" ss:Color="#cccccc"/>
				<Border ss:Position="Left" ss:LineStyle="Continuous" ss:Weight="2" ss:Color="#cccccc"/>
				<Border ss:Position="Right" ss:LineStyle="Continuous" ss:Weight="2" ss:Color="#cccccc"/>
				<Border ss:Position="DiagonalLeft"/>
			</Borders>
			<Font ss:FontName="sans-serif" ss:Size="10.0" ss:Color="#000000"/>
		</Style>
		<Style ss:ID="21">
			<Alignment ss:Horizontal="Left" ss:Vertical="Top" ss:WrapText="1"/>
			<Borders>
				<Border ss:Position="Bottom"/>
				<Border ss:Position="Top" ss:LineStyle="Continuous" ss:Weight="2" ss:Color="#cccccc"/>
				<Border ss:Position="Left" ss:LineStyle="Continuous" ss:Weight="2" ss:Color="#cccccc"/>
				<Border ss:Position="Right"/>
				<Border ss:Position="DiagonalLeft"/>
			</Borders>
			<Font ss:FontName="sans-serif" ss:Size="10.0" ss:Color="#000000"/>
		</Style>
		<Style ss:ID="24">
			<Alignment ss:Horizontal="Left" ss:Vertical="Top" ss:WrapText="1"/>
			<Borders>
				<Border ss:Position="Bottom" ss:LineStyle="Continuous" ss:Weight="2" ss:Color="#cccccc"/>
				<Border ss:Position="Top" ss:LineStyle="Continuous" ss:Weight="2" ss:Color="#cccccc"/>
				<Border ss:Position="Left" ss:LineStyle="Continuous" ss:Weight="2" ss:Color="#cccccc"/>
				<Border ss:Position="Right" ss:LineStyle="Continuous" ss:Weight="2" ss:Color="#cccccc"/>
				<Border ss:Position="DiagonalLeft"/>
			</Borders>
			<Font ss:FontName="sans-serif" ss:Size="10.0" ss:Color="#000000"/>
		</Style>
		<Style ss:ID="31">
			<Alignment ss:Horizontal="Left" ss:Vertical="Top" ss:WrapText="1"/>
			<Borders>
				<Border ss:Position="Bottom" ss:LineStyle="Continuous" ss:Weight="2" ss:Color="#cccccc"/>
				<Border ss:Position="Top" ss:LineStyle="Continuous" ss:Weight="2" ss:Color="#cccccc"/>
				<Border ss:Position="Left"/>
				<Border ss:Position="Right"/>
				<Border ss:Position="DiagonalLeft"/>
			</Borders>
			<Font ss:FontName="sans-serif" ss:Size="10.0" ss:Color="#000000"/>
		</Style>
		<Style ss:ID="25">
			<Alignment ss:Horizontal="Left" ss:Vertical="Top" ss:WrapText="1"/>
			<Borders>
				<Border ss:Position="Bottom"/>
				<Border ss:Position="Top"/>
				<Border ss:Position="Left" ss:LineStyle="Continuous" ss:Weight="2" ss:Color="#cccccc"/>
				<Border ss:Position="Right"/>
				<Border ss:Position="DiagonalLeft"/>
			</Borders>
			<Font ss:FontName="sans-serif" ss:Size="10.0" ss:Color="#000000"/>
		</Style>
		<Style ss:ID="27">
			<Alignment ss:Horizontal="Center" ss:Vertical="Top" ss:WrapText="1"/>
			<Borders>
				<Border ss:Position="Bottom"/>
				<Border ss:Position="Top" ss:LineStyle="Continuous" ss:Weight="2" ss:Color="#cccccc"/>
				<Border ss:Position="Left" ss:LineStyle="Continuous" ss:Weight="2" ss:Color="#cccccc"/>
				<Border ss:Position="Right" ss:LineStyle="Continuous" ss:Weight="2" ss:Color="#cccccc"/>
				<Border ss:Position="DiagonalLeft"/>
			</Borders>
			<Font ss:FontName="sans-serif" ss:Size="10.0" ss:Color="#000000"/>
		</Style>
		<Style ss:ID="32">
			<Alignment ss:Horizontal="Center" ss:Vertical="Top" ss:WrapText="1"/>
			<Borders>
				<Border ss:Position="Bottom"/>
				<Border ss:Position="Top" ss:LineStyle="Continuous" ss:Weight="2" ss:Color="#cccccc"/>
				<Border ss:Position="Left" ss:LineStyle="Continuous" ss:Weight="2" ss:Color="#cccccc"/>
				<Border ss:Position="Right" ss:LineStyle="Continuous" ss:Weight="2" ss:Color="#cccccc"/>
				<Border ss:Position="DiagonalLeft"/>
			</Borders>
			<Font ss:FontName="sans-serif" ss:Size="10.0" ss:Color="#000000"/>
		</Style>
		<Style ss:ID="34">
			<Alignment ss:Horizontal="Center" ss:Vertical="Top" ss:WrapText="1"/>
			<Borders>
				<Border ss:Position="Bottom"/>
				<Border ss:Position="Top" ss:LineStyle="Continuous" ss:Weight="2" ss:Color="#cccccc"/>
				<Border ss:Position="Left" ss:LineStyle="Continuous" ss:Weight="2" ss:Color="#cccccc"/>
				<Border ss:Position="Right" ss:LineStyle="Continuous" ss:Weight="2" ss:Color="#cccccc"/>
				<Border ss:Position="DiagonalLeft"/>
			</Borders>
			<Font ss:FontName="sans-serif" ss:Size="10.0" ss:Color="#000000"/>
			<NumberFormat ss:Format="###0.0000"/>
		</Style>
		<Style ss:ID="36">
			<Alignment ss:Horizontal="Center" ss:Vertical="Top" ss:WrapText="1"/>
			<Borders>
				<Border ss:Position="Bottom"/>
				<Border ss:Position="Top" ss:LineStyle="Continuous" ss:Weight="2" ss:Color="#cccccc"/>
				<Border ss:Position="Left" ss:LineStyle="Continuous" ss:Weight="2" ss:Color="#cccccc"/>
				<Border ss:Position="Right" ss:LineStyle="Continuous" ss:Weight="2" ss:Color="#cccccc"/>
				<Border ss:Position="DiagonalLeft"/>
			</Borders>
			<Font ss:FontName="sans-serif" ss:Size="10.0" ss:Color="#000000"/>
		</Style>
		<Style ss:ID="23">
			<Alignment ss:Horizontal="Left" ss:Vertical="Top" ss:WrapText="1"/>
			<Borders>
				<Border ss:Position="Bottom"/>
				<Border ss:Position="Top" ss:LineStyle="Continuous" ss:Weight="2" ss:Color="#cccccc"/>
				<Border ss:Position="Left" ss:LineStyle="Continuous" ss:Weight="2" ss:Color="#cccccc"/>
				<Border ss:Position="Right" ss:LineStyle="Continuous" ss:Weight="2" ss:Color="#cccccc"/>
				<Border ss:Position="DiagonalLeft"/>
			</Borders>
			<Font ss:FontName="sans-serif" ss:Size="10.0" ss:Color="#000000"/>
		</Style>
		<Style ss:ID="22">
			<Alignment ss:Horizontal="Left" ss:Vertical="Top" ss:WrapText="1"/>
			<Borders>
				<Border ss:Position="Bottom"/>
				<Border ss:Position="Top" ss:LineStyle="Continuous" ss:Weight="2" ss:Color="#cccccc"/>
				<Border ss:Position="Left"/>
				<Border ss:Position="Right"/>
				<Border ss:Position="DiagonalLeft"/>
			</Borders>
			<Font ss:FontName="sans-serif" ss:Size="10.0" ss:Color="#000000"/>
		</Style>
		<Style ss:ID="30">
			<Alignment ss:Horizontal="Left" ss:Vertical="Top" ss:WrapText="1"/>
			<Borders>
				<Border ss:Position="Bottom"/>
				<Border ss:Position="Top" ss:LineStyle="Continuous" ss:Weight="2" ss:Color="#cccccc"/>
				<Border ss:Position="Left"/>
				<Border ss:Position="Right"/>
				<Border ss:Position="DiagonalLeft"/>
			</Borders>
			<Font ss:FontName="sans-serif" ss:Size="10.0" ss:Color="#000000"/>
		</Style>
		<Style ss:ID="29">
			<Alignment ss:Horizontal="Left" ss:Vertical="Top" ss:WrapText="1"/>
			<Borders>
				<Border ss:Position="Bottom" ss:LineStyle="Continuous" ss:Weight="2" ss:Color="#cccccc"/>
				<Border ss:Position="Top" ss:LineStyle="Continuous" ss:Weight="2" ss:Color="#cccccc"/>
				<Border ss:Position="Left" ss:LineStyle="Continuous" ss:Weight="2" ss:Color="#cccccc"/>
				<Border ss:Position="Right"/>
				<Border ss:Position="DiagonalLeft"/>
			</Borders>
			<Font ss:FontName="sans-serif" ss:Size="10.0" ss:Color="#000000"/>
		</Style>
	</Styles>
	<Names>
		<NamedRange ss:Name="__bookmark_1" ss:RefersTo="Report!R2C1:R35C6"/>
	</Names>

<Worksheet ss:Name="Report">
	<ss:Table>
		<ss:Column ss:Width="103.808" ss:AutoFitWidth="0"/>
		<ss:Column ss:Width="56.704" ss:AutoFitWidth="0"/>
		<ss:Column ss:Width="103.808" ss:AutoFitWidth="0"/>
		<ss:Column ss:Width="103.936" ss:AutoFitWidth="0"/>
		<ss:Column ss:Width="103.808" ss:AutoFitWidth="0"/>
		<ss:Column ss:Width="103.936" ss:AutoFitWidth="0"/>
		<Row ss:AutoFitHeight="1">
			<Cell ss:Index="1" ss:StyleID="20" ss:MergeAcross="5"/>
		</Row>
		<Row ss:AutoFitHeight="1">
			<Cell ss:Index="1" ss:StyleID="21"/>
			<Cell ss:Index="2" ss:StyleID="22"/>
			<Cell ss:Index="3" ss:StyleID="24" ss:MergeAcross="3">
				<Data ss:Type="String">艾滋病</Data>
			</Cell>
		</Row>
		<Row ss:AutoFitHeight="1">
			<Cell ss:Index="1" ss:StyleID="25"/>
			<Cell ss:Index="2" ss:StyleID="26">
				<Data ss:Type="String">地	区</Data>
			</Cell>
			<Cell ss:Index="3" ss:StyleID="28">
				<Data ss:Type="String">发病数</Data>
			</Cell>
			<Cell ss:Index="4" ss:StyleID="24">
				<Data ss:Type="String">死亡数</Data>
			</Cell>
			<Cell ss:Index="5" ss:StyleID="24">
				<Data ss:Type="String">发病率(1/10万)</Data>
			</Cell>
			<Cell ss:Index="6" ss:StyleID="24">
				<Data ss:Type="String">死亡率(1/10万)</Data>
			</Cell>
		</Row>
		<Row ss:AutoFitHeight="1">
			<Cell ss:Index="1" ss:StyleID="29"/>
			<Cell ss:Index="2" ss:StyleID="31">
				<Data ss:Type="String">全    国</Data>
			</Cell>
			<Cell ss:Index="3" ss:StyleID="33">
				<Data ss:Type="Number">4137.0</Data>
			</Cell>
			<Cell ss:Index="4" ss:StyleID="33">
				<Data ss:Type="Number">992.0</Data>
			</Cell>
			<Cell ss:Index="5" ss:StyleID="35">
				<Data ss:Type="Number">0.30527566828216063</Data>
			</Cell>
			<Cell ss:Index="6" ss:StyleID="35">
				<Data ss:Type="Number">0.07320122381820239</Data>
			</Cell>
		</Row>
		<Row ss:AutoFitHeight="1">
			<Cell ss:Index="1" ss:StyleID="29"/>
			<Cell ss:Index="2" ss:StyleID="31">
				<Data ss:Type="String">北京市</Data>
			</Cell>
			<Cell ss:Index="3" ss:StyleID="33">
				<Data ss:Type="Number">57.0</Data>
			</Cell>
			<Cell ss:Index="4" ss:StyleID="33">
				<Data ss:Type="Number">6.0</Data>
			</Cell>
			<Cell ss:Index="5" ss:StyleID="35">
				<Data ss:Type="Number">0.2695290334783431</Data>
			</Cell>
			<Cell ss:Index="6" ss:StyleID="35">
				<Data ss:Type="Number">0.02837147720824664</Data>
			</Cell>
		</Row>
		<Row ss:AutoFitHeight="1">
			<Cell ss:Index="1" ss:StyleID="29"/>
			<Cell ss:Index="2" ss:StyleID="31">
				<Data ss:Type="String">天津市</Data>
			</Cell>
			<Cell ss:Index="3" ss:StyleID="33">
				<Data ss:Type="Number">19.0</Data>
			</Cell>
			<Cell ss:Index="4" ss:StyleID="33">
				<Data ss:Type="Number">1.0</Data>
			</Cell>
			<Cell ss:Index="5" ss:StyleID="35">
				<Data ss:Type="Number">0.12905767519579406</Data>
			</Cell>
			<Cell ss:Index="6" ss:StyleID="35">
				<Data ss:Type="Number">0.006792509220831268</Data>
			</Cell>
		</Row>
		<Row ss:AutoFitHeight="1">
			<Cell ss:Index="1" ss:StyleID="29"/>
			<Cell ss:Index="2" ss:StyleID="31">
				<Data ss:Type="String">河北省</Data>
			</Cell>
			<Cell ss:Index="3" ss:StyleID="33">
				<Data ss:Type="Number">47.0</Data>
			</Cell>
			<Cell ss:Index="4" ss:StyleID="33">
				<Data ss:Type="Number">10.0</Data>
			</Cell>
			<Cell ss:Index="5" ss:StyleID="35">
				<Data ss:Type="Number">0.06409723140873441</Data>
			</Cell>
			<Cell ss:Index="6" ss:StyleID="35">
				<Data ss:Type="Number">0.013637708810369024</Data>
			</Cell>
		</Row>
		<Row ss:AutoFitHeight="1">
			<Cell ss:Index="1" ss:StyleID="29"/>
			<Cell ss:Index="2" ss:StyleID="31">
				<Data ss:Type="String">山西省</Data>
			</Cell>
			<Cell ss:Index="3" ss:StyleID="33">
				<Data ss:Type="Number">40.0</Data>
			</Cell>
			<Cell ss:Index="4" ss:StyleID="33">
				<Data ss:Type="Number">2.0</Data>
			</Cell>
			<Cell ss:Index="5" ss:StyleID="35">
				<Data ss:Type="Number">0.1101989090308006</Data>
			</Cell>
			<Cell ss:Index="6" ss:StyleID="35">
				<Data ss:Type="Number">0.00550994545154003</Data>
			</Cell>
		</Row>
		<Row ss:AutoFitHeight="1">
			<Cell ss:Index="1" ss:StyleID="29"/>
			<Cell ss:Index="2" ss:StyleID="31">
				<Data ss:Type="String">内蒙古</Data>
			</Cell>
			<Cell ss:Index="3" ss:StyleID="33">
				<Data ss:Type="Number">14.0</Data>
			</Cell>
			<Cell ss:Index="4" ss:StyleID="33">
				<Data ss:Type="Number">2.0</Data>
			</Cell>
			<Cell ss:Index="5" ss:StyleID="35">
				<Data ss:Type="Number">0.0560535872293913</Data>
			</Cell>
			<Cell ss:Index="6" ss:StyleID="35">
				<Data ss:Type="Number">0.00800765531848447</Data>
			</Cell>
		</Row>
		<Row ss:AutoFitHeight="1">
			<Cell ss:Index="1" ss:StyleID="29"/>
			<Cell ss:Index="2" ss:StyleID="31">
				<Data ss:Type="String">辽宁省</Data>
			</Cell>
			<Cell ss:Index="3" ss:StyleID="33">
				<Data ss:Type="Number">49.0</Data>
			</Cell>
			<Cell ss:Index="4" ss:StyleID="33">
				<Data ss:Type="Number">14.0</Data>
			</Cell>
			<Cell ss:Index="5" ss:StyleID="35">
				<Data ss:Type="Number">0.11161731207289294</Data>
			</Cell>
			<Cell ss:Index="6" ss:StyleID="35">
				<Data ss:Type="Number">0.03189066059225512</Data>
			</Cell>
		</Row>
		<Row ss:AutoFitHeight="1">
			<Cell ss:Index="1" ss:StyleID="29"/>
			<Cell ss:Index="2" ss:StyleID="31">
				<Data ss:Type="String">吉林省</Data>
			</Cell>
			<Cell ss:Index="3" ss:StyleID="33">
				<Data ss:Type="Number">38.0</Data>
			</Cell>
			<Cell ss:Index="4" ss:StyleID="33">
				<Data ss:Type="Number">4.0</Data>
			</Cell>
			<Cell ss:Index="5" ss:StyleID="35">
				<Data ss:Type="Number">0.13811753074932395</Data>
			</Cell>
			<Cell ss:Index="6" ss:StyleID="35">
				<Data ss:Type="Number">0.014538687447297258</Data>
			</Cell>
		</Row>
		<Row ss:AutoFitHeight="1">
			<Cell ss:Index="1" ss:StyleID="29"/>
			<Cell ss:Index="2" ss:StyleID="31">
				<Data ss:Type="String">黑龙江省</Data>
			</Cell>
			<Cell ss:Index="3" ss:StyleID="33">
				<Data ss:Type="Number">38.0</Data>
			</Cell>
			<Cell ss:Index="4" ss:StyleID="33">
				<Data ss:Type="Number">7.0</Data>
			</Cell>
			<Cell ss:Index="5" ss:StyleID="35">
				<Data ss:Type="Number">0.0990868365745159</Data>
			</Cell>
			<Cell ss:Index="6" ss:StyleID="35">
				<Data ss:Type="Number">0.018252838316358194</Data>
			</Cell>
		</Row>
		<Row ss:AutoFitHeight="1">
			<Cell ss:Index="1" ss:StyleID="29"/>
			<Cell ss:Index="2" ss:StyleID="31">
				<Data ss:Type="String">上海市</Data>
			</Cell>
			<Cell ss:Index="3" ss:StyleID="33">
				<Data ss:Type="Number">51.0</Data>
			</Cell>
			<Cell ss:Index="4" ss:StyleID="33">
				<Data ss:Type="Number">3.0</Data>
			</Cell>
			<Cell ss:Index="5" ss:StyleID="35">
				<Data ss:Type="Number">0.2111670082603565</Data>
			</Cell>
			<Cell ss:Index="6" ss:StyleID="35">
				<Data ss:Type="Number">0.012421588721197441</Data>
			</Cell>
		</Row>
		<Row ss:AutoFitHeight="1">
			<Cell ss:Index="1" ss:StyleID="29"/>
			<Cell ss:Index="2" ss:StyleID="31">
				<Data ss:Type="String">江苏省</Data>
			</Cell>
			<Cell ss:Index="3" ss:StyleID="33">
				<Data ss:Type="Number">154.0</Data>
			</Cell>
			<Cell ss:Index="4" ss:StyleID="33">
				<Data ss:Type="Number">13.0</Data>
			</Cell>
			<Cell ss:Index="5" ss:StyleID="35">
				<Data ss:Type="Number">0.19396711879478404</Data>
			</Cell>
			<Cell ss:Index="6" ss:StyleID="35">
				<Data ss:Type="Number">0.016373847690468783</Data>
			</Cell>
		</Row>
		<Row ss:AutoFitHeight="1">
			<Cell ss:Index="1" ss:StyleID="29"/>
			<Cell ss:Index="2" ss:StyleID="31">
				<Data ss:Type="String">浙江省</Data>
			</Cell>
			<Cell ss:Index="3" ss:StyleID="33">
				<Data ss:Type="Number">119.0</Data>
			</Cell>
			<Cell ss:Index="4" ss:StyleID="33">
				<Data ss:Type="Number">11.0</Data>
			</Cell>
			<Cell ss:Index="5" ss:StyleID="35">
				<Data ss:Type="Number">0.21644234267006182</Data>
			</Cell>
			<Cell ss:Index="6" ss:StyleID="35">
				<Data ss:Type="Number">0.02000727537286286</Data>
			</Cell>
		</Row>
		<Row ss:AutoFitHeight="1">
			<Cell ss:Index="1" ss:StyleID="29"/>
			<Cell ss:Index="2" ss:StyleID="31">
				<Data ss:Type="String">安徽省</Data>
			</Cell>
			<Cell ss:Index="3" ss:StyleID="33">
				<Data ss:Type="Number">104.0</Data>
			</Cell>
			<Cell ss:Index="4" ss:StyleID="33">
				<Data ss:Type="Number">21.0</Data>
			</Cell>
			<Cell ss:Index="5" ss:StyleID="35">
				<Data ss:Type="Number">0.17247669906132873</Data>
			</Cell>
			<Cell ss:Index="6" ss:StyleID="35">
				<Data ss:Type="Number">0.03482702577199907</Data>
			</Cell>
		</Row>
		<Row ss:AutoFitHeight="1">
			<Cell ss:Index="1" ss:StyleID="29"/>
			<Cell ss:Index="2" ss:StyleID="31">
				<Data ss:Type="String">福建省</Data>
			</Cell>
			<Cell ss:Index="3" ss:StyleID="33">
				<Data ss:Type="Number">64.0</Data>
			</Cell>
			<Cell ss:Index="4" ss:StyleID="33">
				<Data ss:Type="Number">8.0</Data>
			</Cell>
			<Cell ss:Index="5" ss:StyleID="35">
				<Data ss:Type="Number">0.16958134605193428</Data>
			</Cell>
			<Cell ss:Index="6" ss:StyleID="35">
				<Data ss:Type="Number">0.021197668256491786</Data>
			</Cell>
		</Row>
		<Row ss:AutoFitHeight="1">
			<Cell ss:Index="1" ss:StyleID="29"/>
			<Cell ss:Index="2" ss:StyleID="31">
				<Data ss:Type="String">江西省</Data>
			</Cell>
			<Cell ss:Index="3" ss:StyleID="33">
				<Data ss:Type="Number">66.0</Data>
			</Cell>
			<Cell ss:Index="4" ss:StyleID="33">
				<Data ss:Type="Number">25.0</Data>
			</Cell>
			<Cell ss:Index="5" ss:StyleID="35">
				<Data ss:Type="Number">0.1459482768152317</Data>
			</Cell>
			<Cell ss:Index="6" ss:StyleID="35">
				<Data ss:Type="Number">0.05528343818758776</Data>
			</Cell>
		</Row>
		<Row ss:AutoFitHeight="1">
			<Cell ss:Index="1" ss:StyleID="29"/>
			<Cell ss:Index="2" ss:StyleID="31">
				<Data ss:Type="String">山东省</Data>
			</Cell>
			<Cell ss:Index="3" ss:StyleID="33">
				<Data ss:Type="Number">44.0</Data>
			</Cell>
			<Cell ss:Index="4" ss:StyleID="33">
				<Data ss:Type="Number">14.0</Data>
			</Cell>
			<Cell ss:Index="5" ss:StyleID="35">
				<Data ss:Type="Number">0.045205216271001165</Data>
			</Cell>
			<Cell ss:Index="6" ss:StyleID="35">
				<Data ss:Type="Number">0.014383477904409461</Data>
			</Cell>
		</Row>
		<Row ss:AutoFitHeight="1">
			<Cell ss:Index="1" ss:StyleID="29"/>
			<Cell ss:Index="2" ss:StyleID="31">
				<Data ss:Type="String">河南省</Data>
			</Cell>
			<Cell ss:Index="3" ss:StyleID="33">
				<Data ss:Type="Number">335.0</Data>
			</Cell>
			<Cell ss:Index="4" ss:StyleID="33">
				<Data ss:Type="Number">115.0</Data>
			</Cell>
			<Cell ss:Index="5" ss:StyleID="35">
				<Data ss:Type="Number">0.355877556874014</Data>
			</Cell>
			<Cell ss:Index="6" ss:StyleID="35">
				<Data ss:Type="Number">0.12216692250898989</Data>
			</Cell>
		</Row>
		<Row ss:AutoFitHeight="1">
			<Cell ss:Index="1" ss:StyleID="29"/>
			<Cell ss:Index="2" ss:StyleID="31">
				<Data ss:Type="String">湖北省</Data>
			</Cell>
			<Cell ss:Index="3" ss:StyleID="33">
				<Data ss:Type="Number">97.0</Data>
			</Cell>
			<Cell ss:Index="4" ss:StyleID="33">
				<Data ss:Type="Number">20.0</Data>
			</Cell>
			<Cell ss:Index="5" ss:StyleID="35">
				<Data ss:Type="Number">0.16727021900327643</Data>
			</Cell>
			<Cell ss:Index="6" ss:StyleID="35">
				<Data ss:Type="Number">0.03448870494912916</Data>
			</Cell>
		</Row>
		<Row ss:AutoFitHeight="1">
			<Cell ss:Index="1" ss:StyleID="29"/>
			<Cell ss:Index="2" ss:StyleID="31">
				<Data ss:Type="String">湖南省</Data>
			</Cell>
			<Cell ss:Index="3" ss:StyleID="33">
				<Data ss:Type="Number">178.0</Data>
			</Cell>
			<Cell ss:Index="4" ss:StyleID="33">
				<Data ss:Type="Number">48.0</Data>
			</Cell>
			<Cell ss:Index="5" ss:StyleID="35">
				<Data ss:Type="Number">0.26604489881326043</Data>
			</Cell>
			<Cell ss:Index="6" ss:StyleID="35">
				<Data ss:Type="Number">0.07174244462380056</Data>
			</Cell>
		</Row>
		<Row ss:AutoFitHeight="1">
			<Cell ss:Index="1" ss:StyleID="29"/>
			<Cell ss:Index="2" ss:StyleID="31">
				<Data ss:Type="String">广东省</Data>
			</Cell>
			<Cell ss:Index="3" ss:StyleID="33">
				<Data ss:Type="Number">335.0</Data>
			</Cell>
			<Cell ss:Index="4" ss:StyleID="33">
				<Data ss:Type="Number">63.0</Data>
			</Cell>
			<Cell ss:Index="5" ss:StyleID="35">
				<Data ss:Type="Number">0.3147313040210447</Data>
			</Cell>
			<Cell ss:Index="6" ss:StyleID="35">
				<Data ss:Type="Number">0.05918827508455468</Data>
			</Cell>
		</Row>
		<Row ss:AutoFitHeight="1">
			<Cell ss:Index="1" ss:StyleID="29"/>
			<Cell ss:Index="2" ss:StyleID="31">
				<Data ss:Type="String">广    西</Data>
			</Cell>
			<Cell ss:Index="3" ss:StyleID="33">
				<Data ss:Type="Number">541.0</Data>
			</Cell>
			<Cell ss:Index="4" ss:StyleID="33">
				<Data ss:Type="Number">189.0</Data>
			</Cell>
			<Cell ss:Index="5" ss:StyleID="35">
				<Data ss:Type="Number">1.14642932824751</Data>
			</Cell>
			<Cell ss:Index="6" ss:StyleID="35">
				<Data ss:Type="Number">0.4005085823267641</Data>
			</Cell>
		</Row>
		<Row ss:AutoFitHeight="1">
			<Cell ss:Index="1" ss:StyleID="29"/>
			<Cell ss:Index="2" ss:StyleID="31">
				<Data ss:Type="String">海南省</Data>
			</Cell>
			<Cell ss:Index="3" ss:StyleID="33">
				<Data ss:Type="Number">8.0</Data>
			</Cell>
			<Cell ss:Index="4" ss:StyleID="33">
				<Data ss:Type="Number">4.0</Data>
			</Cell>
			<Cell ss:Index="5" ss:StyleID="35">
				<Data ss:Type="Number">0.08935751943526048</Data>
			</Cell>
			<Cell ss:Index="6" ss:StyleID="35">
				<Data ss:Type="Number">0.04467875971763024</Data>
			</Cell>
		</Row>
		<Row ss:AutoFitHeight="1">
			<Cell ss:Index="1" ss:StyleID="29"/>
			<Cell ss:Index="2" ss:StyleID="31">
				<Data ss:Type="String">重庆市</Data>
			</Cell>
			<Cell ss:Index="3" ss:StyleID="33">
				<Data ss:Type="Number">297.0</Data>
			</Cell>
			<Cell ss:Index="4" ss:StyleID="33">
				<Data ss:Type="Number">28.0</Data>
			</Cell>
			<Cell ss:Index="5" ss:StyleID="35">
				<Data ss:Type="Number">1.0</Data>
			</Cell>
			<Cell ss:Index="6" ss:StyleID="35">
				<Data ss:Type="Number">0.09427609427609428</Data>
			</Cell>
		</Row>
		<Row ss:AutoFitHeight="1">
			<Cell ss:Index="1" ss:StyleID="29"/>
			<Cell ss:Index="2" ss:StyleID="31">
				<Data ss:Type="String">四川省</Data>
			</Cell>
			<Cell ss:Index="3" ss:StyleID="33">
				<Data ss:Type="Number">587.0</Data>
			</Cell>
			<Cell ss:Index="4" ss:StyleID="33">
				<Data ss:Type="Number">117.0</Data>
			</Cell>
			<Cell ss:Index="5" ss:StyleID="35">
				<Data ss:Type="Number">0.7240656223017146</Data>
			</Cell>
			<Cell ss:Index="6" ss:StyleID="35">
				<Data ss:Type="Number">0.14431972369557175</Data>
			</Cell>
		</Row>
		<Row ss:AutoFitHeight="1">
			<Cell ss:Index="1" ss:StyleID="29"/>
			<Cell ss:Index="2" ss:StyleID="31">
				<Data ss:Type="String">贵州省</Data>
			</Cell>
			<Cell ss:Index="3" ss:StyleID="33">
				<Data ss:Type="Number">162.0</Data>
			</Cell>
			<Cell ss:Index="4" ss:StyleID="33">
				<Data ss:Type="Number">31.0</Data>
			</Cell>
			<Cell ss:Index="5" ss:StyleID="35">
				<Data ss:Type="Number">0.4625637452815643</Data>
			</Cell>
			<Cell ss:Index="6" ss:StyleID="35">
				<Data ss:Type="Number">0.08851528459091662</Data>
			</Cell>
		</Row>
		<Row ss:AutoFitHeight="1">
			<Cell ss:Index="1" ss:StyleID="29"/>
			<Cell ss:Index="2" ss:StyleID="31">
				<Data ss:Type="String">云南省</Data>
			</Cell>
			<Cell ss:Index="3" ss:StyleID="33">
				<Data ss:Type="Number">486.0</Data>
			</Cell>
			<Cell ss:Index="4" ss:StyleID="33">
				<Data ss:Type="Number">176.0</Data>
			</Cell>
			<Cell ss:Index="5" ss:StyleID="35">
				<Data ss:Type="Number">1.036999103827935</Data>
			</Cell>
			<Cell ss:Index="6" ss:StyleID="35">
				<Data ss:Type="Number">0.3755387701105279</Data>
			</Cell>
		</Row>
		<Row ss:AutoFitHeight="1">
			<Cell ss:Index="1" ss:StyleID="29"/>
			<Cell ss:Index="2" ss:StyleID="31">
				<Data ss:Type="String">西    藏</Data>
			</Cell>
			<Cell ss:Index="3" ss:StyleID="33">
				<Data ss:Type="Number">1.0</Data>
			</Cell>
			<Cell ss:Index="4" ss:StyleID="33">
				<Data ss:Type="Number">0.0</Data>
			</Cell>
			<Cell ss:Index="5" ss:StyleID="35">
				<Data ss:Type="Number">0.032047173439302655</Data>
			</Cell>
			<Cell ss:Index="6" ss:StyleID="37"/>
		</Row>
		<Row ss:AutoFitHeight="1">
			<Cell ss:Index="1" ss:StyleID="29"/>
			<Cell ss:Index="2" ss:StyleID="31">
				<Data ss:Type="String">陕西省</Data>
			</Cell>
			<Cell ss:Index="3" ss:StyleID="33">
				<Data ss:Type="Number">39.0</Data>
			</Cell>
			<Cell ss:Index="4" ss:StyleID="33">
				<Data ss:Type="Number">7.0</Data>
			</Cell>
			<Cell ss:Index="5" ss:StyleID="35">
				<Data ss:Type="Number">0.10361317747077577</Data>
			</Cell>
			<Cell ss:Index="6" ss:StyleID="35">
				<Data ss:Type="Number">0.018597236981934114</Data>
			</Cell>
		</Row>
		<Row ss:AutoFitHeight="1">
			<Cell ss:Index="1" ss:StyleID="29"/>
			<Cell ss:Index="2" ss:StyleID="31">
				<Data ss:Type="String">甘肃省</Data>
			</Cell>
			<Cell ss:Index="3" ss:StyleID="33">
				<Data ss:Type="Number">22.0</Data>
			</Cell>
			<Cell ss:Index="4" ss:StyleID="33">
				<Data ss:Type="Number">4.0</Data>
			</Cell>
			<Cell ss:Index="5" ss:StyleID="35">
				<Data ss:Type="Number">0.08519932769985052</Data>
			</Cell>
			<Cell ss:Index="6" ss:StyleID="35">
				<Data ss:Type="Number">0.015490786854518275</Data>
			</Cell>
		</Row>
		<Row ss:AutoFitHeight="1">
			<Cell ss:Index="1" ss:StyleID="29"/>
			<Cell ss:Index="2" ss:StyleID="31">
				<Data ss:Type="String">青海省</Data>
			</Cell>
			<Cell ss:Index="3" ss:StyleID="33">
				<Data ss:Type="Number">8.0</Data>
			</Cell>
			<Cell ss:Index="4" ss:StyleID="33">
				<Data ss:Type="Number">2.0</Data>
			</Cell>
			<Cell ss:Index="5" ss:StyleID="35">
				<Data ss:Type="Number">0.1384586095294138</Data>
			</Cell>
			<Cell ss:Index="6" ss:StyleID="35">
				<Data ss:Type="Number">0.03461465238235345</Data>
			</Cell>
		</Row>
		<Row ss:AutoFitHeight="1">
			<Cell ss:Index="1" ss:StyleID="29"/>
			<Cell ss:Index="2" ss:StyleID="31">
				<Data ss:Type="String">宁    夏</Data>
			</Cell>
			<Cell ss:Index="3" ss:StyleID="33">
				<Data ss:Type="Number">4.0</Data>
			</Cell>
			<Cell ss:Index="4" ss:StyleID="33">
				<Data ss:Type="Number">4.0</Data>
			</Cell>
			<Cell ss:Index="5" ss:StyleID="35">
				<Data ss:Type="Number">0.06114431587153579</Data>
			</Cell>
			<Cell ss:Index="6" ss:StyleID="35">
				<Data ss:Type="Number">0.06114431587153579</Data>
			</Cell>
		</Row>
		<Row ss:AutoFitHeight="1">
			<Cell ss:Index="1" ss:StyleID="29"/>
			<Cell ss:Index="2" ss:StyleID="31">
				<Data ss:Type="String">新疆</Data>
			</Cell>
			<Cell ss:Index="3" ss:StyleID="33">
				<Data ss:Type="Number">133.0</Data>
			</Cell>
			<Cell ss:Index="4" ss:StyleID="33">
				<Data ss:Type="Number">43.0</Data>
			</Cell>
			<Cell ss:Index="5" ss:StyleID="35">
				<Data ss:Type="Number">0.5873779976151571</Data>
			</Cell>
			<Cell ss:Index="6" ss:StyleID="35">
				<Data ss:Type="Number">0.18990416464249438</Data>
			</Cell>
		</Row>
		<Row ss:AutoFitHeight="1">
			<Cell ss:Index="1" ss:StyleID="26" ss:MergeAcross="5">
				<Data ss:Type="String">2025年12月12日 下午3:29</Data>
			</Cell>
		</Row>
	</ss:Table>
	<WorksheetOptions xmlns="urn:schemas-microsoft-com:office:excel">
		<PageSetup>
			<PageMargins x:Bottom="0.25" x:Left="0.25" x:Right="0.25" x:Top="0.25"/>
		</PageSetup>
		<Print>
			<PaperSizeIndex>9</PaperSizeIndex>
		</Print>
	</WorksheetOptions>
</Worksheet>
</Workbook>
