# Supplementary material for: Graph-aware spatio-temporal attention for forecasting HIV/AIDS case counts in public health surveillance
Source: Front Public Health. 2026 Mar 25;14:1771586. doi: 10.3389/fpubh.2026.1771586 (PMC13057509; doi:10.3389/fpubh.2026.1771586)
Supplement: Supplementary file 1 [file Data_Sheet_1.zip › data/201509.xls]

<?xml version="1.0" encoding="UTF-8"?>
<?mso-application progid="Excel.Sheet"?>

<Workbook xmlns="urn:schemas-microsoft-com:office:spreadsheet" xmlns:o="urn:schemas-microsoft-com:office:office" xmlns:x="urn:schemas-microsoft-com:office:excel" xmlns:ss="urn:schemas-microsoft-com:office:spreadsheet" xmlns:html="http://www.w3.org/TR/REC-html40">
	<DocumentProperties xmlns="urn:schemas-microsoft-com:office:office">
		<Author/>
		<Title/>
		<Description/>
		<Subject/>
	</DocumentProperties>
	<Styles>
		<Style ss:ID="HyperlinkId" ss:Name="Hyperlink">
			<Font ss:Color="#0000ff"/>
		</Style>
		<Style ss:ID="1">
			<NumberFormat ss:Format="yyyy-M-d HH:mm:ss AM/PM"/>
		</Style>
		<Style ss:ID="20">
			<Alignment ss:Horizontal="Left" ss:Vertical="Top" ss:WrapText="1"/>
			<Borders>
				<Border ss:Position="Bottom"/>
				<Border ss:Position="Top"/>
				<Border ss:Position="Left"/>
				<Border ss:Position="Right"/>
				<Border ss:Position="DiagonalLeft"/>
			</Borders>
			<Font ss:FontName="sans-serif" ss:Size="10.0" ss:Color="#000000"/>
		</Style>
		<Style ss:ID="26">
			<Alignment ss:Horizontal="Left" ss:Vertical="Top" ss:WrapText="1"/>
			<Borders>
				<Border ss:Position="Bottom"/>
				<Border ss:Position="Top"/>
				<Border ss:Position="Left"/>
				<Border ss:Position="Right"/>
				<Border ss:Position="DiagonalLeft"/>
			</Borders>
			<Font ss:FontName="sans-serif" ss:Size="10.0" ss:Color="#000000"/>
		</Style>
		<Style ss:ID="28">
			<Alignment ss:Horizontal="Center" ss:Vertical="Top" ss:WrapText="1"/>
			<Borders>
				<Border ss:Position="Bottom" ss:LineStyle="Continuous" ss:Weight="2" ss:Color="#cccccc"/>
				<Border ss:Position="Top" ss:LineStyle="Continuous" ss:Weight="2" ss:Color="#cccccc"/>
				<Border ss:Position="Left" ss:LineStyle="Continuous" ss:Weight="2" ss:Color="#cccccc"/>
				<Border ss:Position="Right" ss:LineStyle="Continuous" ss:Weight="2" ss:Color="#cccccc"/>
				<Border ss:Position="DiagonalLeft"/>
			</Borders>
			<Font ss:FontName="sans-serif" ss:Size="10.0" ss:Color="#000000"/>
		</Style>
		<Style ss:ID="33">
			<Alignment ss:Horizontal="Center" ss:Vertical="Top" ss:WrapText="1"/>
			<Borders>
				<Border ss:Position="Bottom" ss:LineStyle="Continuous" ss:Weight="2" ss:Color="#cccccc"/>
				<Border ss:Position="Top" ss:LineStyle="Continuous" ss:Weight="2" ss:Color="#cccccc"/>
				<Border ss:Position="Left" ss:LineStyle="Continuous" ss:Weight="2" ss:Color="#cccccc"/>
				<Border ss:Position="Right" ss:LineStyle="Continuous" ss:Weight="2" ss:Color="#cccccc"/>
				<Border ss:Position="DiagonalLeft"/>
			</Borders>
			<Font ss:FontName="sans-serif" ss:Size="10.0" ss:Color="#000000"/>
		</Style>
		<Style ss:ID="35">
			<Alignment ss:Horizontal="Center" ss:Vertical="Top" ss:WrapText="1"/>
			<Borders>
				<Border ss:Position="Bottom" ss:LineStyle="Continuous" ss:Weight="2" ss:Color="#cccccc"/>
				<Border ss:Position="Top" ss:LineStyle="Continuous" ss:Weight="2" ss:Color="#cccccc"/>
				<Border ss:Position="Left" ss:LineStyle="Continuous" ss:Weight="2" ss:Color="#cccccc"/>
				<Border ss:Position="Right" ss:LineStyle="Continuous" ss:Weight="2" ss:Color="#cccccc"/>
				<Border ss:Position="DiagonalLeft"/>
			</Borders>
			<Font ss:FontName="sans-serif" ss:Size="10.0" ss:Color="#000000"/>
			<NumberFormat ss:Format="###0.0000"/>
		</Style>
		<Style ss:ID="37">
			<Alignment ss:Horizontal="Center" ss:Vertical="Top" ss:WrapText="1"/>
			<Borders>
				<Border ss:Position="Bottom" ss:LineStyle="Continuous" ss:Weight="2" ss:Color="#cccccc"/>
				<Border ss:Position="Top" ss:LineStyle="Continuous" ss:Weight="2" ss:Color="#cccccc"/>
				<Border ss:Position="Left" ss:LineStyle="Continuous" ss:Weight="2" ss:Color="#cccccc"/>
				<Border ss:Position="Right" ss:LineStyle="Continuous" ss:Weight="2" ss:Color="#cccccc"/>
				<Border ss:Position="DiagonalLeft"/>
			</Borders>
			<Font ss:FontName="sans-serif" ss:Size="10.0" ss:Color="#000000"/>
		</Style>
		<Style ss:ID="21">
			<Alignment ss:Horizontal="Left" ss:Vertical="Top" ss:WrapText="1"/>
			<Borders>
				<Border ss:Position="Bottom"/>
				<Border ss:Position="Top" ss:LineStyle="Continuous" ss:Weight="2" ss:Color="#cccccc"/>
				<Border ss:Position="Left" ss:LineStyle="Continuous" ss:Weight="2" ss:Color="#cccccc"/>
				<Border ss:Position="Right"/>
				<Border ss:Position="DiagonalLeft"/>
			</Borders>
			<Font ss:FontName="sans-serif" ss:Size="10.0" ss:Color="#000000"/>
		</Style>
		<Style ss:ID="24">
			<Alignment ss:Horizontal="Left" ss:Vertical="Top" ss:WrapText="1"/>
			<Borders>
				<Border ss:Position="Bottom" ss:LineStyle="Continuous" ss:Weight="2" ss:Color="#cccccc"/>
				<Border ss:Position="Top" ss:LineStyle="Continuous" ss:Weight="2" ss:Color="#cccccc"/>
				<Border ss:Position="Left" ss:LineStyle="Continuous" ss:Weight="2" ss:Color="#cccccc"/>
				<Border ss:Position="Right" ss:LineStyle="Continuous" ss:Weight="2" ss:Color="#cccccc"/>
				<Border ss:Position="DiagonalLeft"/>
			</Borders>
			<Font ss:FontName="sans-serif" ss:Size="10.0" ss:Color="#000000"/>
		</Style>
		<Style ss:ID="31">
			<Alignment ss:Horizontal="Left" ss:Vertical="Top" ss:WrapText="1"/>
			<Borders>
				<Border ss:Position="Bottom" ss:LineStyle="Continuous" ss:Weight="2" ss:Color="#cccccc"/>
				<Border ss:Position="Top" ss:LineStyle="Continuous" ss:Weight="2" ss:Color="#cccccc"/>
				<Border ss:Position="Left"/>
				<Border ss:Position="Right"/>
				<Border ss:Position="DiagonalLeft"/>
			</Borders>
			<Font ss:FontName="sans-serif" ss:Size="10.0" ss:Color="#000000"/>
		</Style>
		<Style ss:ID="25">
			<Alignment ss:Horizontal="Left" ss:Vertical="Top" ss:WrapText="1"/>
			<Borders>
				<Border ss:Position="Bottom"/>
				<Border ss:Position="Top"/>
				<Border ss:Position="Left" ss:LineStyle="Continuous" ss:Weight="2" ss:Color="#cccccc"/>
				<Border ss:Position="Right"/>
				<Border ss:Position="DiagonalLeft"/>
			</Borders>
			<Font ss:FontName="sans-serif" ss:Size="10.0" ss:Color="#000000"/>
		</Style>
		<Style ss:ID="27">
			<Alignment ss:Horizontal="Center" ss:Vertical="Top" ss:WrapText="1"/>
			<Borders>
				<Border ss:Position="Bottom"/>
				<Border ss:Position="Top" ss:LineStyle="Continuous" ss:Weight="2" ss:Color="#cccccc"/>
				<Border ss:Position="Left" ss:LineStyle="Continuous" ss:Weight="2" ss:Color="#cccccc"/>
				<Border ss:Position="Right" ss:LineStyle="Continuous" ss:Weight="2" ss:Color="#cccccc"/>
				<Border ss:Position="DiagonalLeft"/>
			</Borders>
			<Font ss:FontName="sans-serif" ss:Size="10.0" ss:Color="#000000"/>
		</Style>
		<Style ss:ID="32">
			<Alignment ss:Horizontal="Center" ss:Vertical="Top" ss:WrapText="1"/>
			<Borders>
				<Border ss:Position="Bottom"/>
				<Border ss:Position="Top" ss:LineStyle="Continuous" ss:Weight="2" ss:Color="#cccccc"/>
				<Border ss:Position="Left" ss:LineStyle="Continuous" ss:Weight="2" ss:Color="#cccccc"/>
				<Border ss:Position="Right" ss:LineStyle="Continuous" ss:Weight="2" ss:Color="#cccccc"/>
				<Border ss:Position="DiagonalLeft"/>
			</Borders>
			<Font ss:FontName="sans-serif" ss:Size="10.0" ss:Color="#000000"/>
		</Style>
		<Style ss:ID="34">
			<Alignment ss:Horizontal="Center" ss:Vertical="Top" ss:WrapText="1"/>
			<Borders>
				<Border ss:Position="Bottom"/>
				<Border ss:Position="Top" ss:LineStyle="Continuous" ss:Weight="2" ss:Color="#cccccc"/>
				<Border ss:Position="Left" ss:LineStyle="Continuous" ss:Weight="2" ss:Color="#cccccc"/>
				<Border ss:Position="Right" ss:LineStyle="Continuous" ss:Weight="2" ss:Color="#cccccc"/>
				<Border ss:Position="DiagonalLeft"/>
			</Borders>
			<Font ss:FontName="sans-serif" ss:Size="10.0" ss:Color="#000000"/>
			<NumberFormat ss:Format="###0.0000"/>
		</Style>
		<Style ss:ID="36">
			<Alignment ss:Horizontal="Center" ss:Vertical="Top" ss:WrapText="1"/>
			<Borders>
				<Border ss:Position="Bottom"/>
				<Border ss:Position="Top" ss:LineStyle="Continuous" ss:Weight="2" ss:Color="#cccccc"/>
				<Border ss:Position="Left" ss:LineStyle="Continuous" ss:Weight="2" ss:Color="#cccccc"/>
				<Border ss:Position="Right" ss:LineStyle="Continuous" ss:Weight="2" ss:Color="#cccccc"/>
				<Border ss:Position="DiagonalLeft"/>
			</Borders>
			<Font ss:FontName="sans-serif" ss:Size="10.0" ss:Color="#000000"/>
		</Style>
		<Style ss:ID="23">
			<Alignment ss:Horizontal="Left" ss:Vertical="Top" ss:WrapText="1"/>
			<Borders>
				<Border ss:Position="Bottom"/>
				<Border ss:Position="Top" ss:LineStyle="Continuous" ss:Weight="2" ss:Color="#cccccc"/>
				<Border ss:Position="Left" ss:LineStyle="Continuous" ss:Weight="2" ss:Color="#cccccc"/>
				<Border ss:Position="Right" ss:LineStyle="Continuous" ss:Weight="2" ss:Color="#cccccc"/>
				<Border ss:Position="DiagonalLeft"/>
			</Borders>
			<Font ss:FontName="sans-serif" ss:Size="10.0" ss:Color="#000000"/>
		</Style>
		<Style ss:ID="22">
			<Alignment ss:Horizontal="Left" ss:Vertical="Top" ss:WrapText="1"/>
			<Borders>
				<Border ss:Position="Bottom"/>
				<Border ss:Position="Top" ss:LineStyle="Continuous" ss:Weight="2" ss:Color="#cccccc"/>
				<Border ss:Position="Left"/>
				<Border ss:Position="Right"/>
				<Border ss:Position="DiagonalLeft"/>
			</Borders>
			<Font ss:FontName="sans-serif" ss:Size="10.0" ss:Color="#000000"/>
		</Style>
		<Style ss:ID="30">
			<Alignment ss:Horizontal="Left" ss:Vertical="Top" ss:WrapText="1"/>
			<Borders>
				<Border ss:Position="Bottom"/>
				<Border ss:Position="Top" ss:LineStyle="Continuous" ss:Weight="2" ss:Color="#cccccc"/>
				<Border ss:Position="Left"/>
				<Border ss:Position="Right"/>
				<Border ss:Position="DiagonalLeft"/>
			</Borders>
			<Font ss:FontName="sans-serif" ss:Size="10.0" ss:Color="#000000"/>
		</Style>
		<Style ss:ID="29">
			<Alignment ss:Horizontal="Left" ss:Vertical="Top" ss:WrapText="1"/>
			<Borders>
				<Border ss:Position="Bottom" ss:LineStyle="Continuous" ss:Weight="2" ss:Color="#cccccc"/>
				<Border ss:Position="Top" ss:LineStyle="Continuous" ss:Weight="2" ss:Color="#cccccc"/>
				<Border ss:Position="Left" ss:LineStyle="Continuous" ss:Weight="2" ss:Color="#cccccc"/>
				<Border ss:Position="Right"/>
				<Border ss:Position="DiagonalLeft"/>
			</Borders>
			<Font ss:FontName="sans-serif" ss:Size="10.0" ss:Color="#000000"/>
		</Style>
	</Styles>
	<Names>
		<NamedRange ss:Name="__bookmark_1" ss:RefersTo="Report!R2C1:R35C6"/>
	</Names>

<Worksheet ss:Name="Report">
	<ss:Table>
		<ss:Column ss:Width="103.808" ss:AutoFitWidth="0"/>
		<ss:Column ss:Width="56.704" ss:AutoFitWidth="0"/>
		<ss:Column ss:Width="103.808" ss:AutoFitWidth="0"/>
		<ss:Column ss:Width="103.936" ss:AutoFitWidth="0"/>
		<ss:Column ss:Width="103.808" ss:AutoFitWidth="0"/>
		<ss:Column ss:Width="103.936" ss:AutoFitWidth="0"/>
		<Row ss:AutoFitHeight="1">
			<Cell ss:Index="1" ss:StyleID="20" ss:MergeAcross="5"/>
		</Row>
		<Row ss:AutoFitHeight="1">
			<Cell ss:Index="1" ss:StyleID="21"/>
			<Cell ss:Index="2" ss:StyleID="22"/>
			<Cell ss:Index="3" ss:StyleID="24" ss:MergeAcross="3">
				<Data ss:Type="String">艾滋病</Data>
			</Cell>
		</Row>
		<Row ss:AutoFitHeight="1">
			<Cell ss:Index="1" ss:StyleID="25"/>
			<Cell ss:Index="2" ss:StyleID="26">
				<Data ss:Type="String">地	区</Data>
			</Cell>
			<Cell ss:Index="3" ss:StyleID="28">
				<Data ss:Type="String">发病数</Data>
			</Cell>
			<Cell ss:Index="4" ss:StyleID="24">
				<Data ss:Type="String">死亡数</Data>
			</Cell>
			<Cell ss:Index="5" ss:StyleID="24">
				<Data ss:Type="String">发病率(1/10万)</Data>
			</Cell>
			<Cell ss:Index="6" ss:StyleID="24">
				<Data ss:Type="String">死亡率(1/10万)</Data>
			</Cell>
		</Row>
		<Row ss:AutoFitHeight="1">
			<Cell ss:Index="1" ss:StyleID="29"/>
			<Cell ss:Index="2" ss:StyleID="31">
				<Data ss:Type="String">全    国</Data>
			</Cell>
			<Cell ss:Index="3" ss:StyleID="33">
				<Data ss:Type="Number">4837.0</Data>
			</Cell>
			<Cell ss:Index="4" ss:StyleID="33">
				<Data ss:Type="Number">1161.0</Data>
			</Cell>
			<Cell ss:Index="5" ss:StyleID="35">
				<Data ss:Type="Number">0.3550178547264678</Data>
			</Cell>
			<Cell ss:Index="6" ss:StyleID="35">
				<Data ss:Type="Number">0.08521309268915218</Data>
			</Cell>
		</Row>
		<Row ss:AutoFitHeight="1">
			<Cell ss:Index="1" ss:StyleID="29"/>
			<Cell ss:Index="2" ss:StyleID="31">
				<Data ss:Type="String">北京市</Data>
			</Cell>
			<Cell ss:Index="3" ss:StyleID="33">
				<Data ss:Type="Number">52.0</Data>
			</Cell>
			<Cell ss:Index="4" ss:StyleID="33">
				<Data ss:Type="Number">7.0</Data>
			</Cell>
			<Cell ss:Index="5" ss:StyleID="35">
				<Data ss:Type="Number">0.24168060977876932</Data>
			</Cell>
			<Cell ss:Index="6" ss:StyleID="35">
				<Data ss:Type="Number">0.032533928239449714</Data>
			</Cell>
		</Row>
		<Row ss:AutoFitHeight="1">
			<Cell ss:Index="1" ss:StyleID="29"/>
			<Cell ss:Index="2" ss:StyleID="31">
				<Data ss:Type="String">天津市</Data>
			</Cell>
			<Cell ss:Index="3" ss:StyleID="33">
				<Data ss:Type="Number">16.0</Data>
			</Cell>
			<Cell ss:Index="4" ss:StyleID="33">
				<Data ss:Type="Number">3.0</Data>
			</Cell>
			<Cell ss:Index="5" ss:StyleID="35">
				<Data ss:Type="Number">0.10548452967184224</Data>
			</Cell>
			<Cell ss:Index="6" ss:StyleID="35">
				<Data ss:Type="Number">0.01977834931347042</Data>
			</Cell>
		</Row>
		<Row ss:AutoFitHeight="1">
			<Cell ss:Index="1" ss:StyleID="29"/>
			<Cell ss:Index="2" ss:StyleID="31">
				<Data ss:Type="String">河北省</Data>
			</Cell>
			<Cell ss:Index="3" ss:StyleID="33">
				<Data ss:Type="Number">75.0</Data>
			</Cell>
			<Cell ss:Index="4" ss:StyleID="33">
				<Data ss:Type="Number">10.0</Data>
			</Cell>
			<Cell ss:Index="5" ss:StyleID="35">
				<Data ss:Type="Number">0.10157440049908513</Data>
			</Cell>
			<Cell ss:Index="6" ss:StyleID="35">
				<Data ss:Type="Number">0.01354325339987802</Data>
			</Cell>
		</Row>
		<Row ss:AutoFitHeight="1">
			<Cell ss:Index="1" ss:StyleID="29"/>
			<Cell ss:Index="2" ss:StyleID="31">
				<Data ss:Type="String">山西省</Data>
			</Cell>
			<Cell ss:Index="3" ss:StyleID="33">
				<Data ss:Type="Number">55.0</Data>
			</Cell>
			<Cell ss:Index="4" ss:StyleID="33">
				<Data ss:Type="Number">4.0</Data>
			</Cell>
			<Cell ss:Index="5" ss:StyleID="35">
				<Data ss:Type="Number">0.1507692218285105</Data>
			</Cell>
			<Cell ss:Index="6" ss:StyleID="35">
				<Data ss:Type="Number">0.010965034314800762</Data>
			</Cell>
		</Row>
		<Row ss:AutoFitHeight="1">
			<Cell ss:Index="1" ss:StyleID="29"/>
			<Cell ss:Index="2" ss:StyleID="31">
				<Data ss:Type="String">内蒙古</Data>
			</Cell>
			<Cell ss:Index="3" ss:StyleID="33">
				<Data ss:Type="Number">14.0</Data>
			</Cell>
			<Cell ss:Index="4" ss:StyleID="33">
				<Data ss:Type="Number">1.0</Data>
			</Cell>
			<Cell ss:Index="5" ss:StyleID="35">
				<Data ss:Type="Number">0.05589246290137775</Data>
			</Cell>
			<Cell ss:Index="6" ss:StyleID="35">
				<Data ss:Type="Number">0.003992318778669839</Data>
			</Cell>
		</Row>
		<Row ss:AutoFitHeight="1">
			<Cell ss:Index="1" ss:StyleID="29"/>
			<Cell ss:Index="2" ss:StyleID="31">
				<Data ss:Type="String">辽宁省</Data>
			</Cell>
			<Cell ss:Index="3" ss:StyleID="33">
				<Data ss:Type="Number">64.0</Data>
			</Cell>
			<Cell ss:Index="4" ss:StyleID="33">
				<Data ss:Type="Number">9.0</Data>
			</Cell>
			<Cell ss:Index="5" ss:StyleID="35">
				<Data ss:Type="Number">0.1457526825667357</Data>
			</Cell>
			<Cell ss:Index="6" ss:StyleID="35">
				<Data ss:Type="Number">0.02049647098594721</Data>
			</Cell>
		</Row>
		<Row ss:AutoFitHeight="1">
			<Cell ss:Index="1" ss:StyleID="29"/>
			<Cell ss:Index="2" ss:StyleID="31">
				<Data ss:Type="String">吉林省</Data>
			</Cell>
			<Cell ss:Index="3" ss:StyleID="33">
				<Data ss:Type="Number">46.0</Data>
			</Cell>
			<Cell ss:Index="4" ss:StyleID="33">
				<Data ss:Type="Number">11.0</Data>
			</Cell>
			<Cell ss:Index="5" ss:StyleID="35">
				<Data ss:Type="Number">0.1671280976557087</Data>
			</Cell>
			<Cell ss:Index="6" ss:StyleID="35">
				<Data ss:Type="Number">0.03996541465679991</Data>
			</Cell>
		</Row>
		<Row ss:AutoFitHeight="1">
			<Cell ss:Index="1" ss:StyleID="29"/>
			<Cell ss:Index="2" ss:StyleID="31">
				<Data ss:Type="String">黑龙江省</Data>
			</Cell>
			<Cell ss:Index="3" ss:StyleID="33">
				<Data ss:Type="Number">50.0</Data>
			</Cell>
			<Cell ss:Index="4" ss:StyleID="33">
				<Data ss:Type="Number">9.0</Data>
			</Cell>
			<Cell ss:Index="5" ss:StyleID="35">
				<Data ss:Type="Number">0.13044613936302002</Data>
			</Cell>
			<Cell ss:Index="6" ss:StyleID="35">
				<Data ss:Type="Number">0.023480305085343604</Data>
			</Cell>
		</Row>
		<Row ss:AutoFitHeight="1">
			<Cell ss:Index="1" ss:StyleID="29"/>
			<Cell ss:Index="2" ss:StyleID="31">
				<Data ss:Type="String">上海市</Data>
			</Cell>
			<Cell ss:Index="3" ss:StyleID="33">
				<Data ss:Type="Number">48.0</Data>
			</Cell>
			<Cell ss:Index="4" ss:StyleID="33">
				<Data ss:Type="Number">3.0</Data>
			</Cell>
			<Cell ss:Index="5" ss:StyleID="35">
				<Data ss:Type="Number">0.19788268005870685</Data>
			</Cell>
			<Cell ss:Index="6" ss:StyleID="35">
				<Data ss:Type="Number">0.012367667503669178</Data>
			</Cell>
		</Row>
		<Row ss:AutoFitHeight="1">
			<Cell ss:Index="1" ss:StyleID="29"/>
			<Cell ss:Index="2" ss:StyleID="31">
				<Data ss:Type="String">江苏省</Data>
			</Cell>
			<Cell ss:Index="3" ss:StyleID="33">
				<Data ss:Type="Number">138.0</Data>
			</Cell>
			<Cell ss:Index="4" ss:StyleID="33">
				<Data ss:Type="Number">12.0</Data>
			</Cell>
			<Cell ss:Index="5" ss:StyleID="35">
				<Data ss:Type="Number">0.17336554481906366</Data>
			</Cell>
			<Cell ss:Index="6" ss:StyleID="35">
				<Data ss:Type="Number">0.015075264766875101</Data>
			</Cell>
		</Row>
		<Row ss:AutoFitHeight="1">
			<Cell ss:Index="1" ss:StyleID="29"/>
			<Cell ss:Index="2" ss:StyleID="31">
				<Data ss:Type="String">浙江省</Data>
			</Cell>
			<Cell ss:Index="3" ss:StyleID="33">
				<Data ss:Type="Number">148.0</Data>
			</Cell>
			<Cell ss:Index="4" ss:StyleID="33">
				<Data ss:Type="Number">16.0</Data>
			</Cell>
			<Cell ss:Index="5" ss:StyleID="35">
				<Data ss:Type="Number">0.2687000628649215</Data>
			</Cell>
			<Cell ss:Index="6" ss:StyleID="35">
				<Data ss:Type="Number">0.029048655444856377</Data>
			</Cell>
		</Row>
		<Row ss:AutoFitHeight="1">
			<Cell ss:Index="1" ss:StyleID="29"/>
			<Cell ss:Index="2" ss:StyleID="31">
				<Data ss:Type="String">安徽省</Data>
			</Cell>
			<Cell ss:Index="3" ss:StyleID="33">
				<Data ss:Type="Number">90.0</Data>
			</Cell>
			<Cell ss:Index="4" ss:StyleID="33">
				<Data ss:Type="Number">17.0</Data>
			</Cell>
			<Cell ss:Index="5" ss:StyleID="35">
				<Data ss:Type="Number">0.14795573263116832</Data>
			</Cell>
			<Cell ss:Index="6" ss:StyleID="35">
				<Data ss:Type="Number">0.0279471939414429</Data>
			</Cell>
		</Row>
		<Row ss:AutoFitHeight="1">
			<Cell ss:Index="1" ss:StyleID="29"/>
			<Cell ss:Index="2" ss:StyleID="31">
				<Data ss:Type="String">福建省</Data>
			</Cell>
			<Cell ss:Index="3" ss:StyleID="33">
				<Data ss:Type="Number">59.0</Data>
			</Cell>
			<Cell ss:Index="4" ss:StyleID="33">
				<Data ss:Type="Number">9.0</Data>
			</Cell>
			<Cell ss:Index="5" ss:StyleID="35">
				<Data ss:Type="Number">0.15501839201261167</Data>
			</Cell>
			<Cell ss:Index="6" ss:StyleID="35">
				<Data ss:Type="Number">0.023646873357856018</Data>
			</Cell>
		</Row>
		<Row ss:AutoFitHeight="1">
			<Cell ss:Index="1" ss:StyleID="29"/>
			<Cell ss:Index="2" ss:StyleID="31">
				<Data ss:Type="String">江西省</Data>
			</Cell>
			<Cell ss:Index="3" ss:StyleID="33">
				<Data ss:Type="Number">116.0</Data>
			</Cell>
			<Cell ss:Index="4" ss:StyleID="33">
				<Data ss:Type="Number">32.0</Data>
			</Cell>
			<Cell ss:Index="5" ss:StyleID="35">
				<Data ss:Type="Number">0.255385086255102</Data>
			</Cell>
			<Cell ss:Index="6" ss:StyleID="35">
				<Data ss:Type="Number">0.07045105827726951</Data>
			</Cell>
		</Row>
		<Row ss:AutoFitHeight="1">
			<Cell ss:Index="1" ss:StyleID="29"/>
			<Cell ss:Index="2" ss:StyleID="31">
				<Data ss:Type="String">山东省</Data>
			</Cell>
			<Cell ss:Index="3" ss:StyleID="33">
				<Data ss:Type="Number">47.0</Data>
			</Cell>
			<Cell ss:Index="4" ss:StyleID="33">
				<Data ss:Type="Number">10.0</Data>
			</Cell>
			<Cell ss:Index="5" ss:StyleID="35">
				<Data ss:Type="Number">0.04801096545934854</Data>
			</Cell>
			<Cell ss:Index="6" ss:StyleID="35">
				<Data ss:Type="Number">0.010215099033903944</Data>
			</Cell>
		</Row>
		<Row ss:AutoFitHeight="1">
			<Cell ss:Index="1" ss:StyleID="29"/>
			<Cell ss:Index="2" ss:StyleID="31">
				<Data ss:Type="String">河南省</Data>
			</Cell>
			<Cell ss:Index="3" ss:StyleID="33">
				<Data ss:Type="Number">261.0</Data>
			</Cell>
			<Cell ss:Index="4" ss:StyleID="33">
				<Data ss:Type="Number">125.0</Data>
			</Cell>
			<Cell ss:Index="5" ss:StyleID="35">
				<Data ss:Type="Number">0.27660026020772066</Data>
			</Cell>
			<Cell ss:Index="6" ss:StyleID="35">
				<Data ss:Type="Number">0.13247138898837196</Data>
			</Cell>
		</Row>
		<Row ss:AutoFitHeight="1">
			<Cell ss:Index="1" ss:StyleID="29"/>
			<Cell ss:Index="2" ss:StyleID="31">
				<Data ss:Type="String">湖北省</Data>
			</Cell>
			<Cell ss:Index="3" ss:StyleID="33">
				<Data ss:Type="Number">121.0</Data>
			</Cell>
			<Cell ss:Index="4" ss:StyleID="33">
				<Data ss:Type="Number">28.0</Data>
			</Cell>
			<Cell ss:Index="5" ss:StyleID="35">
				<Data ss:Type="Number">0.208046771114972</Data>
			</Cell>
			<Cell ss:Index="6" ss:StyleID="35">
				<Data ss:Type="Number">0.04814305447288608</Data>
			</Cell>
		</Row>
		<Row ss:AutoFitHeight="1">
			<Cell ss:Index="1" ss:StyleID="29"/>
			<Cell ss:Index="2" ss:StyleID="31">
				<Data ss:Type="String">湖南省</Data>
			</Cell>
			<Cell ss:Index="3" ss:StyleID="33">
				<Data ss:Type="Number">235.0</Data>
			</Cell>
			<Cell ss:Index="4" ss:StyleID="33">
				<Data ss:Type="Number">51.0</Data>
			</Cell>
			<Cell ss:Index="5" ss:StyleID="35">
				<Data ss:Type="Number">0.34880752355564</Data>
			</Cell>
			<Cell ss:Index="6" ss:StyleID="35">
				<Data ss:Type="Number">0.07569865404824527</Data>
			</Cell>
		</Row>
		<Row ss:AutoFitHeight="1">
			<Cell ss:Index="1" ss:StyleID="29"/>
			<Cell ss:Index="2" ss:StyleID="31">
				<Data ss:Type="String">广东省</Data>
			</Cell>
			<Cell ss:Index="3" ss:StyleID="33">
				<Data ss:Type="Number">374.0</Data>
			</Cell>
			<Cell ss:Index="4" ss:StyleID="33">
				<Data ss:Type="Number">65.0</Data>
			</Cell>
			<Cell ss:Index="5" ss:StyleID="35">
				<Data ss:Type="Number">0.348750446731605</Data>
			</Cell>
			<Cell ss:Index="6" ss:StyleID="35">
				<Data ss:Type="Number">0.06061170865656237</Data>
			</Cell>
		</Row>
		<Row ss:AutoFitHeight="1">
			<Cell ss:Index="1" ss:StyleID="29"/>
			<Cell ss:Index="2" ss:StyleID="31">
				<Data ss:Type="String">广    西</Data>
			</Cell>
			<Cell ss:Index="3" ss:StyleID="33">
				<Data ss:Type="Number">472.0</Data>
			</Cell>
			<Cell ss:Index="4" ss:StyleID="33">
				<Data ss:Type="Number">189.0</Data>
			</Cell>
			<Cell ss:Index="5" ss:StyleID="35">
				<Data ss:Type="Number">0.9928481696612608</Data>
			</Cell>
			<Cell ss:Index="6" ss:StyleID="35">
				<Data ss:Type="Number">0.39755996624147943</Data>
			</Cell>
		</Row>
		<Row ss:AutoFitHeight="1">
			<Cell ss:Index="1" ss:StyleID="29"/>
			<Cell ss:Index="2" ss:StyleID="31">
				<Data ss:Type="String">海南省</Data>
			</Cell>
			<Cell ss:Index="3" ss:StyleID="33">
				<Data ss:Type="Number">13.0</Data>
			</Cell>
			<Cell ss:Index="4" ss:StyleID="33">
				<Data ss:Type="Number">5.0</Data>
			</Cell>
			<Cell ss:Index="5" ss:StyleID="35">
				<Data ss:Type="Number">0.1438880931385413</Data>
			</Cell>
			<Cell ss:Index="6" ss:StyleID="35">
				<Data ss:Type="Number">0.055341574284054354</Data>
			</Cell>
		</Row>
		<Row ss:AutoFitHeight="1">
			<Cell ss:Index="1" ss:StyleID="29"/>
			<Cell ss:Index="2" ss:StyleID="31">
				<Data ss:Type="String">重庆市</Data>
			</Cell>
			<Cell ss:Index="3" ss:StyleID="33">
				<Data ss:Type="Number">282.0</Data>
			</Cell>
			<Cell ss:Index="4" ss:StyleID="33">
				<Data ss:Type="Number">47.0</Data>
			</Cell>
			<Cell ss:Index="5" ss:StyleID="35">
				<Data ss:Type="Number">0.9427024766131227</Data>
			</Cell>
			<Cell ss:Index="6" ss:StyleID="35">
				<Data ss:Type="Number">0.15711707943552045</Data>
			</Cell>
		</Row>
		<Row ss:AutoFitHeight="1">
			<Cell ss:Index="1" ss:StyleID="29"/>
			<Cell ss:Index="2" ss:StyleID="31">
				<Data ss:Type="String">四川省</Data>
			</Cell>
			<Cell ss:Index="3" ss:StyleID="33">
				<Data ss:Type="Number">960.0</Data>
			</Cell>
			<Cell ss:Index="4" ss:StyleID="33">
				<Data ss:Type="Number">206.0</Data>
			</Cell>
			<Cell ss:Index="5" ss:StyleID="35">
				<Data ss:Type="Number">1.1793322466032377</Data>
			</Cell>
			<Cell ss:Index="6" ss:StyleID="35">
				<Data ss:Type="Number">0.2530650445836114</Data>
			</Cell>
		</Row>
		<Row ss:AutoFitHeight="1">
			<Cell ss:Index="1" ss:StyleID="29"/>
			<Cell ss:Index="2" ss:StyleID="31">
				<Data ss:Type="String">贵州省</Data>
			</Cell>
			<Cell ss:Index="3" ss:StyleID="33">
				<Data ss:Type="Number">230.0</Data>
			</Cell>
			<Cell ss:Index="4" ss:StyleID="33">
				<Data ss:Type="Number">45.0</Data>
			</Cell>
			<Cell ss:Index="5" ss:StyleID="35">
				<Data ss:Type="Number">0.6556386347893262</Data>
			</Cell>
			<Cell ss:Index="6" ss:StyleID="35">
				<Data ss:Type="Number">0.12827712419791165</Data>
			</Cell>
		</Row>
		<Row ss:AutoFitHeight="1">
			<Cell ss:Index="1" ss:StyleID="29"/>
			<Cell ss:Index="2" ss:StyleID="31">
				<Data ss:Type="String">云南省</Data>
			</Cell>
			<Cell ss:Index="3" ss:StyleID="33">
				<Data ss:Type="Number">564.0</Data>
			</Cell>
			<Cell ss:Index="4" ss:StyleID="33">
				<Data ss:Type="Number">187.0</Data>
			</Cell>
			<Cell ss:Index="5" ss:StyleID="35">
				<Data ss:Type="Number">1.1964615286705276</Data>
			</Cell>
			<Cell ss:Index="6" ss:StyleID="35">
				<Data ss:Type="Number">0.3966991238677104</Data>
			</Cell>
		</Row>
		<Row ss:AutoFitHeight="1">
			<Cell ss:Index="1" ss:StyleID="29"/>
			<Cell ss:Index="2" ss:StyleID="31">
				<Data ss:Type="String">西    藏</Data>
			</Cell>
			<Cell ss:Index="3" ss:StyleID="33">
				<Data ss:Type="Number">3.0</Data>
			</Cell>
			<Cell ss:Index="4" ss:StyleID="33">
				<Data ss:Type="Number">0.0</Data>
			</Cell>
			<Cell ss:Index="5" ss:StyleID="35">
				<Data ss:Type="Number">0.09447334104025855</Data>
			</Cell>
			<Cell ss:Index="6" ss:StyleID="37"/>
		</Row>
		<Row ss:AutoFitHeight="1">
			<Cell ss:Index="1" ss:StyleID="29"/>
			<Cell ss:Index="2" ss:StyleID="31">
				<Data ss:Type="String">陕西省</Data>
			</Cell>
			<Cell ss:Index="3" ss:StyleID="33">
				<Data ss:Type="Number">71.0</Data>
			</Cell>
			<Cell ss:Index="4" ss:StyleID="33">
				<Data ss:Type="Number">10.0</Data>
			</Cell>
			<Cell ss:Index="5" ss:StyleID="35">
				<Data ss:Type="Number">0.18807348672165422</Data>
			</Cell>
			<Cell ss:Index="6" ss:StyleID="35">
				<Data ss:Type="Number">0.02648922348192313</Data>
			</Cell>
		</Row>
		<Row ss:AutoFitHeight="1">
			<Cell ss:Index="1" ss:StyleID="29"/>
			<Cell ss:Index="2" ss:StyleID="31">
				<Data ss:Type="String">甘肃省</Data>
			</Cell>
			<Cell ss:Index="3" ss:StyleID="33">
				<Data ss:Type="Number">55.0</Data>
			</Cell>
			<Cell ss:Index="4" ss:StyleID="33">
				<Data ss:Type="Number">4.0</Data>
			</Cell>
			<Cell ss:Index="5" ss:StyleID="35">
				<Data ss:Type="Number">0.21229127907425563</Data>
			</Cell>
			<Cell ss:Index="6" ss:StyleID="35">
				<Data ss:Type="Number">0.015439365750854955</Data>
			</Cell>
		</Row>
		<Row ss:AutoFitHeight="1">
			<Cell ss:Index="1" ss:StyleID="29"/>
			<Cell ss:Index="2" ss:StyleID="31">
				<Data ss:Type="String">青海省</Data>
			</Cell>
			<Cell ss:Index="3" ss:StyleID="33">
				<Data ss:Type="Number">13.0</Data>
			</Cell>
			<Cell ss:Index="4" ss:StyleID="33">
				<Data ss:Type="Number">2.0</Data>
			</Cell>
			<Cell ss:Index="5" ss:StyleID="35">
				<Data ss:Type="Number">0.22282388480073717</Data>
			</Cell>
			<Cell ss:Index="6" ss:StyleID="35">
				<Data ss:Type="Number">0.03428059766165187</Data>
			</Cell>
		</Row>
		<Row ss:AutoFitHeight="1">
			<Cell ss:Index="1" ss:StyleID="29"/>
			<Cell ss:Index="2" ss:StyleID="31">
				<Data ss:Type="String">宁    夏</Data>
			</Cell>
			<Cell ss:Index="3" ss:StyleID="33">
				<Data ss:Type="Number">7.0</Data>
			</Cell>
			<Cell ss:Index="4" ss:StyleID="33">
				<Data ss:Type="Number">4.0</Data>
			</Cell>
			<Cell ss:Index="5" ss:StyleID="35">
				<Data ss:Type="Number">0.10581369141492708</Data>
			</Cell>
			<Cell ss:Index="6" ss:StyleID="35">
				<Data ss:Type="Number">0.06046496652281547</Data>
			</Cell>
		</Row>
		<Row ss:AutoFitHeight="1">
			<Cell ss:Index="1" ss:StyleID="29"/>
			<Cell ss:Index="2" ss:StyleID="31">
				<Data ss:Type="String">新疆</Data>
			</Cell>
			<Cell ss:Index="3" ss:StyleID="33">
				<Data ss:Type="Number">158.0</Data>
			</Cell>
			<Cell ss:Index="4" ss:StyleID="33">
				<Data ss:Type="Number">40.0</Data>
			</Cell>
			<Cell ss:Index="5" ss:StyleID="35">
				<Data ss:Type="Number">0.6874139508921044</Data>
			</Cell>
			<Cell ss:Index="6" ss:StyleID="35">
				<Data ss:Type="Number">0.17402884832711507</Data>
			</Cell>
		</Row>
		<Row ss:AutoFitHeight="1">
			<Cell ss:Index="1" ss:StyleID="26" ss:MergeAcross="5">
				<Data ss:Type="String">2025年12月12日 下午3:31</Data>
			</Cell>
		</Row>
	</ss:Table>
	<WorksheetOptions xmlns="urn:schemas-microsoft-com:office:excel">
		<PageSetup>
			<PageMargins x:Bottom="0.25" x:Left="0.25" x:Right="0.25" x:Top="0.25"/>
		</PageSetup>
		<Print>
			<PaperSizeIndex>9</PaperSizeIndex>
		</Print>
	</WorksheetOptions>
</Worksheet>
</Workbook>
