# Supplementary material for: Graph-aware spatio-temporal attention for forecasting HIV/AIDS case counts in public health surveillance
Source: Front Public Health. 2026 Mar 25;14:1771586. doi: 10.3389/fpubh.2026.1771586 (PMC13057509; doi:10.3389/fpubh.2026.1771586)
Supplement: Supplementary file 1 [file Data_Sheet_1.zip › data/201601.xls]

<?xml version="1.0" encoding="UTF-8"?>
<?mso-application progid="Excel.Sheet"?>

<Workbook xmlns="urn:schemas-microsoft-com:office:spreadsheet" xmlns:o="urn:schemas-microsoft-com:office:office" xmlns:x="urn:schemas-microsoft-com:office:excel" xmlns:ss="urn:schemas-microsoft-com:office:spreadsheet" xmlns:html="http://www.w3.org/TR/REC-html40">
	<DocumentProperties xmlns="urn:schemas-microsoft-com:office:office">
		<Author/>
		<Title/>
		<Description/>
		<Subject/>
	</DocumentProperties>
	<Styles>
		<Style ss:ID="HyperlinkId" ss:Name="Hyperlink">
			<Font ss:Color="#0000ff"/>
		</Style>
		<Style ss:ID="1">
			<NumberFormat ss:Format="yyyy-M-d HH:mm:ss AM/PM"/>
		</Style>
		<Style ss:ID="20">
			<Alignment ss:Horizontal="Left" ss:Vertical="Top" ss:WrapText="1"/>
			<Borders>
				<Border ss:Position="Bottom"/>
				<Border ss:Position="Top"/>
				<Border ss:Position="Left"/>
				<Border ss:Position="Right"/>
				<Border ss:Position="DiagonalLeft"/>
			</Borders>
			<Font ss:FontName="sans-serif" ss:Size="10.0" ss:Color="#000000"/>
		</Style>
		<Style ss:ID="26">
			<Alignment ss:Horizontal="Left" ss:Vertical="Top" ss:WrapText="1"/>
			<Borders>
				<Border ss:Position="Bottom"/>
				<Border ss:Position="Top"/>
				<Border ss:Position="Left"/>
				<Border ss:Position="Right"/>
				<Border ss:Position="DiagonalLeft"/>
			</Borders>
			<Font ss:FontName="sans-serif" ss:Size="10.0" ss:Color="#000000"/>
		</Style>
		<Style ss:ID="28">
			<Alignment ss:Horizontal="Center" ss:Vertical="Top" ss:WrapText="1"/>
			<Borders>
				<Border ss:Position="Bottom" ss:LineStyle="Continuous" ss:Weight="2" ss:Color="#cccccc"/>
				<Border ss:Position="Top" ss:LineStyle="Continuous" ss:Weight="2" ss:Color="#cccccc"/>
				<Border ss:Position="Left" ss:LineStyle="Continuous" ss:Weight="2" ss:Color="#cccccc"/>
				<Border ss:Position="Right" ss:LineStyle="Continuous" ss:Weight="2" ss:Color="#cccccc"/>
				<Border ss:Position="DiagonalLeft"/>
			</Borders>
			<Font ss:FontName="sans-serif" ss:Size="10.0" ss:Color="#000000"/>
		</Style>
		<Style ss:ID="33">
			<Alignment ss:Horizontal="Center" ss:Vertical="Top" ss:WrapText="1"/>
			<Borders>
				<Border ss:Position="Bottom" ss:LineStyle="Continuous" ss:Weight="2" ss:Color="#cccccc"/>
				<Border ss:Position="Top" ss:LineStyle="Continuous" ss:Weight="2" ss:Color="#cccccc"/>
				<Border ss:Position="Left" ss:LineStyle="Continuous" ss:Weight="2" ss:Color="#cccccc"/>
				<Border ss:Position="Right" ss:LineStyle="Continuous" ss:Weight="2" ss:Color="#cccccc"/>
				<Border ss:Position="DiagonalLeft"/>
			</Borders>
			<Font ss:FontName="sans-serif" ss:Size="10.0" ss:Color="#000000"/>
		</Style>
		<Style ss:ID="35">
			<Alignment ss:Horizontal="Center" ss:Vertical="Top" ss:WrapText="1"/>
			<Borders>
				<Border ss:Position="Bottom" ss:LineStyle="Continuous" ss:Weight="2" ss:Color="#cccccc"/>
				<Border ss:Position="Top" ss:LineStyle="Continuous" ss:Weight="2" ss:Color="#cccccc"/>
				<Border ss:Position="Left" ss:LineStyle="Continuous" ss:Weight="2" ss:Color="#cccccc"/>
				<Border ss:Position="Right" ss:LineStyle="Continuous" ss:Weight="2" ss:Color="#cccccc"/>
				<Border ss:Position="DiagonalLeft"/>
			</Borders>
			<Font ss:FontName="sans-serif" ss:Size="10.0" ss:Color="#000000"/>
			<NumberFormat ss:Format="###0.0000"/>
		</Style>
		<Style ss:ID="37">
			<Alignment ss:Horizontal="Center" ss:Vertical="Top" ss:WrapText="1"/>
			<Borders>
				<Border ss:Position="Bottom" ss:LineStyle="Continuous" ss:Weight="2" ss:Color="#cccccc"/>
				<Border ss:Position="Top" ss:LineStyle="Continuous" ss:Weight="2" ss:Color="#cccccc"/>
				<Border ss:Position="Left" ss:LineStyle="Continuous" ss:Weight="2" ss:Color="#cccccc"/>
				<Border ss:Position="Right" ss:LineStyle="Continuous" ss:Weight="2" ss:Color="#cccccc"/>
				<Border ss:Position="DiagonalLeft"/>
			</Borders>
			<Font ss:FontName="sans-serif" ss:Size="10.0" ss:Color="#000000"/>
		</Style>
		<Style ss:ID="21">
			<Alignment ss:Horizontal="Left" ss:Vertical="Top" ss:WrapText="1"/>
			<Borders>
				<Border ss:Position="Bottom"/>
				<Border ss:Position="Top" ss:LineStyle="Continuous" ss:Weight="2" ss:Color="#cccccc"/>
				<Border ss:Position="Left" ss:LineStyle="Continuous" ss:Weight="2" ss:Color="#cccccc"/>
				<Border ss:Position="Right"/>
				<Border ss:Position="DiagonalLeft"/>
			</Borders>
			<Font ss:FontName="sans-serif" ss:Size="10.0" ss:Color="#000000"/>
		</Style>
		<Style ss:ID="24">
			<Alignment ss:Horizontal="Left" ss:Vertical="Top" ss:WrapText="1"/>
			<Borders>
				<Border ss:Position="Bottom" ss:LineStyle="Continuous" ss:Weight="2" ss:Color="#cccccc"/>
				<Border ss:Position="Top" ss:LineStyle="Continuous" ss:Weight="2" ss:Color="#cccccc"/>
				<Border ss:Position="Left" ss:LineStyle="Continuous" ss:Weight="2" ss:Color="#cccccc"/>
				<Border ss:Position="Right" ss:LineStyle="Continuous" ss:Weight="2" ss:Color="#cccccc"/>
				<Border ss:Position="DiagonalLeft"/>
			</Borders>
			<Font ss:FontName="sans-serif" ss:Size="10.0" ss:Color="#000000"/>
		</Style>
		<Style ss:ID="31">
			<Alignment ss:Horizontal="Left" ss:Vertical="Top" ss:WrapText="1"/>
			<Borders>
				<Border ss:Position="Bottom" ss:LineStyle="Continuous" ss:Weight="2" ss:Color="#cccccc"/>
				<Border ss:Position="Top" ss:LineStyle="Continuous" ss:Weight="2" ss:Color="#cccccc"/>
				<Border ss:Position="Left"/>
				<Border ss:Position="Right"/>
				<Border ss:Position="DiagonalLeft"/>
			</Borders>
			<Font ss:FontName="sans-serif" ss:Size="10.0" ss:Color="#000000"/>
		</Style>
		<Style ss:ID="25">
			<Alignment ss:Horizontal="Left" ss:Vertical="Top" ss:WrapText="1"/>
			<Borders>
				<Border ss:Position="Bottom"/>
				<Border ss:Position="Top"/>
				<Border ss:Position="Left" ss:LineStyle="Continuous" ss:Weight="2" ss:Color="#cccccc"/>
				<Border ss:Position="Right"/>
				<Border ss:Position="DiagonalLeft"/>
			</Borders>
			<Font ss:FontName="sans-serif" ss:Size="10.0" ss:Color="#000000"/>
		</Style>
		<Style ss:ID="27">
			<Alignment ss:Horizontal="Center" ss:Vertical="Top" ss:WrapText="1"/>
			<Borders>
				<Border ss:Position="Bottom"/>
				<Border ss:Position="Top" ss:LineStyle="Continuous" ss:Weight="2" ss:Color="#cccccc"/>
				<Border ss:Position="Left" ss:LineStyle="Continuous" ss:Weight="2" ss:Color="#cccccc"/>
				<Border ss:Position="Right" ss:LineStyle="Continuous" ss:Weight="2" ss:Color="#cccccc"/>
				<Border ss:Position="DiagonalLeft"/>
			</Borders>
			<Font ss:FontName="sans-serif" ss:Size="10.0" ss:Color="#000000"/>
		</Style>
		<Style ss:ID="32">
			<Alignment ss:Horizontal="Center" ss:Vertical="Top" ss:WrapText="1"/>
			<Borders>
				<Border ss:Position="Bottom"/>
				<Border ss:Position="Top" ss:LineStyle="Continuous" ss:Weight="2" ss:Color="#cccccc"/>
				<Border ss:Position="Left" ss:LineStyle="Continuous" ss:Weight="2" ss:Color="#cccccc"/>
				<Border ss:Position="Right" ss:LineStyle="Continuous" ss:Weight="2" ss:Color="#cccccc"/>
				<Border ss:Position="DiagonalLeft"/>
			</Borders>
			<Font ss:FontName="sans-serif" ss:Size="10.0" ss:Color="#000000"/>
		</Style>
		<Style ss:ID="34">
			<Alignment ss:Horizontal="Center" ss:Vertical="Top" ss:WrapText="1"/>
			<Borders>
				<Border ss:Position="Bottom"/>
				<Border ss:Position="Top" ss:LineStyle="Continuous" ss:Weight="2" ss:Color="#cccccc"/>
				<Border ss:Position="Left" ss:LineStyle="Continuous" ss:Weight="2" ss:Color="#cccccc"/>
				<Border ss:Position="Right" ss:LineStyle="Continuous" ss:Weight="2" ss:Color="#cccccc"/>
				<Border ss:Position="DiagonalLeft"/>
			</Borders>
			<Font ss:FontName="sans-serif" ss:Size="10.0" ss:Color="#000000"/>
			<NumberFormat ss:Format="###0.0000"/>
		</Style>
		<Style ss:ID="36">
			<Alignment ss:Horizontal="Center" ss:Vertical="Top" ss:WrapText="1"/>
			<Borders>
				<Border ss:Position="Bottom"/>
				<Border ss:Position="Top" ss:LineStyle="Continuous" ss:Weight="2" ss:Color="#cccccc"/>
				<Border ss:Position="Left" ss:LineStyle="Continuous" ss:Weight="2" ss:Color="#cccccc"/>
				<Border ss:Position="Right" ss:LineStyle="Continuous" ss:Weight="2" ss:Color="#cccccc"/>
				<Border ss:Position="DiagonalLeft"/>
			</Borders>
			<Font ss:FontName="sans-serif" ss:Size="10.0" ss:Color="#000000"/>
		</Style>
		<Style ss:ID="23">
			<Alignment ss:Horizontal="Left" ss:Vertical="Top" ss:WrapText="1"/>
			<Borders>
				<Border ss:Position="Bottom"/>
				<Border ss:Position="Top" ss:LineStyle="Continuous" ss:Weight="2" ss:Color="#cccccc"/>
				<Border ss:Position="Left" ss:LineStyle="Continuous" ss:Weight="2" ss:Color="#cccccc"/>
				<Border ss:Position="Right" ss:LineStyle="Continuous" ss:Weight="2" ss:Color="#cccccc"/>
				<Border ss:Position="DiagonalLeft"/>
			</Borders>
			<Font ss:FontName="sans-serif" ss:Size="10.0" ss:Color="#000000"/>
		</Style>
		<Style ss:ID="22">
			<Alignment ss:Horizontal="Left" ss:Vertical="Top" ss:WrapText="1"/>
			<Borders>
				<Border ss:Position="Bottom"/>
				<Border ss:Position="Top" ss:LineStyle="Continuous" ss:Weight="2" ss:Color="#cccccc"/>
				<Border ss:Position="Left"/>
				<Border ss:Position="Right"/>
				<Border ss:Position="DiagonalLeft"/>
			</Borders>
			<Font ss:FontName="sans-serif" ss:Size="10.0" ss:Color="#000000"/>
		</Style>
		<Style ss:ID="30">
			<Alignment ss:Horizontal="Left" ss:Vertical="Top" ss:WrapText="1"/>
			<Borders>
				<Border ss:Position="Bottom"/>
				<Border ss:Position="Top" ss:LineStyle="Continuous" ss:Weight="2" ss:Color="#cccccc"/>
				<Border ss:Position="Left"/>
				<Border ss:Position="Right"/>
				<Border ss:Position="DiagonalLeft"/>
			</Borders>
			<Font ss:FontName="sans-serif" ss:Size="10.0" ss:Color="#000000"/>
		</Style>
		<Style ss:ID="29">
			<Alignment ss:Horizontal="Left" ss:Vertical="Top" ss:WrapText="1"/>
			<Borders>
				<Border ss:Position="Bottom" ss:LineStyle="Continuous" ss:Weight="2" ss:Color="#cccccc"/>
				<Border ss:Position="Top" ss:LineStyle="Continuous" ss:Weight="2" ss:Color="#cccccc"/>
				<Border ss:Position="Left" ss:LineStyle="Continuous" ss:Weight="2" ss:Color="#cccccc"/>
				<Border ss:Position="Right"/>
				<Border ss:Position="DiagonalLeft"/>
			</Borders>
			<Font ss:FontName="sans-serif" ss:Size="10.0" ss:Color="#000000"/>
		</Style>
	</Styles>
	<Names>
		<NamedRange ss:Name="__bookmark_1" ss:RefersTo="Report!R2C1:R35C6"/>
	</Names>

<Worksheet ss:Name="Report">
	<ss:Table>
		<ss:Column ss:Width="103.808" ss:AutoFitWidth="0"/>
		<ss:Column ss:Width="56.704" ss:AutoFitWidth="0"/>
		<ss:Column ss:Width="103.808" ss:AutoFitWidth="0"/>
		<ss:Column ss:Width="103.936" ss:AutoFitWidth="0"/>
		<ss:Column ss:Width="103.808" ss:AutoFitWidth="0"/>
		<ss:Column ss:Width="103.936" ss:AutoFitWidth="0"/>
		<Row ss:AutoFitHeight="1">
			<Cell ss:Index="1" ss:StyleID="20" ss:MergeAcross="5"/>
		</Row>
		<Row ss:AutoFitHeight="1">
			<Cell ss:Index="1" ss:StyleID="21"/>
			<Cell ss:Index="2" ss:StyleID="22"/>
			<Cell ss:Index="3" ss:StyleID="24" ss:MergeAcross="3">
				<Data ss:Type="String">艾滋病</Data>
			</Cell>
		</Row>
		<Row ss:AutoFitHeight="1">
			<Cell ss:Index="1" ss:StyleID="25"/>
			<Cell ss:Index="2" ss:StyleID="26">
				<Data ss:Type="String">地	区</Data>
			</Cell>
			<Cell ss:Index="3" ss:StyleID="28">
				<Data ss:Type="String">发病数</Data>
			</Cell>
			<Cell ss:Index="4" ss:StyleID="24">
				<Data ss:Type="String">死亡数</Data>
			</Cell>
			<Cell ss:Index="5" ss:StyleID="24">
				<Data ss:Type="String">发病率(1/10万)</Data>
			</Cell>
			<Cell ss:Index="6" ss:StyleID="24">
				<Data ss:Type="String">死亡率(1/10万)</Data>
			</Cell>
		</Row>
		<Row ss:AutoFitHeight="1">
			<Cell ss:Index="1" ss:StyleID="29"/>
			<Cell ss:Index="2" ss:StyleID="31">
				<Data ss:Type="String">全    国</Data>
			</Cell>
			<Cell ss:Index="3" ss:StyleID="33">
				<Data ss:Type="Number">2741.0</Data>
			</Cell>
			<Cell ss:Index="4" ss:StyleID="33">
				<Data ss:Type="Number">923.0</Data>
			</Cell>
			<Cell ss:Index="5" ss:StyleID="35">
				<Data ss:Type="Number">0.19995850550969213</Data>
			</Cell>
			<Cell ss:Index="6" ss:StyleID="35">
				<Data ss:Type="Number">0.06733371053828742</Data>
			</Cell>
		</Row>
		<Row ss:AutoFitHeight="1">
			<Cell ss:Index="1" ss:StyleID="29"/>
			<Cell ss:Index="2" ss:StyleID="31">
				<Data ss:Type="String">北京市</Data>
			</Cell>
			<Cell ss:Index="3" ss:StyleID="33">
				<Data ss:Type="Number">47.0</Data>
			</Cell>
			<Cell ss:Index="4" ss:StyleID="33">
				<Data ss:Type="Number">5.0</Data>
			</Cell>
			<Cell ss:Index="5" ss:StyleID="35">
				<Data ss:Type="Number">0.2165399677493665</Data>
			</Cell>
			<Cell ss:Index="6" ss:StyleID="35">
				<Data ss:Type="Number">0.0230361667818475</Data>
			</Cell>
		</Row>
		<Row ss:AutoFitHeight="1">
			<Cell ss:Index="1" ss:StyleID="29"/>
			<Cell ss:Index="2" ss:StyleID="31">
				<Data ss:Type="String">天津市</Data>
			</Cell>
			<Cell ss:Index="3" ss:StyleID="33">
				<Data ss:Type="Number">12.0</Data>
			</Cell>
			<Cell ss:Index="4" ss:StyleID="33">
				<Data ss:Type="Number">3.0</Data>
			</Cell>
			<Cell ss:Index="5" ss:StyleID="35">
				<Data ss:Type="Number">0.07757199650926017</Data>
			</Cell>
			<Cell ss:Index="6" ss:StyleID="35">
				<Data ss:Type="Number">0.01939299912731504</Data>
			</Cell>
		</Row>
		<Row ss:AutoFitHeight="1">
			<Cell ss:Index="1" ss:StyleID="29"/>
			<Cell ss:Index="2" ss:StyleID="31">
				<Data ss:Type="String">河北省</Data>
			</Cell>
			<Cell ss:Index="3" ss:StyleID="33">
				<Data ss:Type="Number">24.0</Data>
			</Cell>
			<Cell ss:Index="4" ss:StyleID="33">
				<Data ss:Type="Number">7.0</Data>
			</Cell>
			<Cell ss:Index="5" ss:StyleID="35">
				<Data ss:Type="Number">0.03232358059076731</Data>
			</Cell>
			<Cell ss:Index="6" ss:StyleID="35">
				<Data ss:Type="Number">0.009427711005640464</Data>
			</Cell>
		</Row>
		<Row ss:AutoFitHeight="1">
			<Cell ss:Index="1" ss:StyleID="29"/>
			<Cell ss:Index="2" ss:StyleID="31">
				<Data ss:Type="String">山西省</Data>
			</Cell>
			<Cell ss:Index="3" ss:StyleID="33">
				<Data ss:Type="Number">7.0</Data>
			</Cell>
			<Cell ss:Index="4" ss:StyleID="33">
				<Data ss:Type="Number">5.0</Data>
			</Cell>
			<Cell ss:Index="5" ss:StyleID="35">
				<Data ss:Type="Number">0.019104177810770392</Data>
			</Cell>
			<Cell ss:Index="6" ss:StyleID="35">
				<Data ss:Type="Number">0.013645841293407422</Data>
			</Cell>
		</Row>
		<Row ss:AutoFitHeight="1">
			<Cell ss:Index="1" ss:StyleID="29"/>
			<Cell ss:Index="2" ss:StyleID="31">
				<Data ss:Type="String">内蒙古</Data>
			</Cell>
			<Cell ss:Index="3" ss:StyleID="33">
				<Data ss:Type="Number">13.0</Data>
			</Cell>
			<Cell ss:Index="4" ss:StyleID="33">
				<Data ss:Type="Number">5.0</Data>
			</Cell>
			<Cell ss:Index="5" ss:StyleID="35">
				<Data ss:Type="Number">0.05177137759653371</Data>
			</Cell>
			<Cell ss:Index="6" ss:StyleID="35">
				<Data ss:Type="Number">0.019912068306359117</Data>
			</Cell>
		</Row>
		<Row ss:AutoFitHeight="1">
			<Cell ss:Index="1" ss:StyleID="29"/>
			<Cell ss:Index="2" ss:StyleID="31">
				<Data ss:Type="String">辽宁省</Data>
			</Cell>
			<Cell ss:Index="3" ss:StyleID="33">
				<Data ss:Type="Number">35.0</Data>
			</Cell>
			<Cell ss:Index="4" ss:StyleID="33">
				<Data ss:Type="Number">7.0</Data>
			</Cell>
			<Cell ss:Index="5" ss:StyleID="35">
				<Data ss:Type="Number">0.0798649142022636</Data>
			</Cell>
			<Cell ss:Index="6" ss:StyleID="35">
				<Data ss:Type="Number">0.01597298284045272</Data>
			</Cell>
		</Row>
		<Row ss:AutoFitHeight="1">
			<Cell ss:Index="1" ss:StyleID="29"/>
			<Cell ss:Index="2" ss:StyleID="31">
				<Data ss:Type="String">吉林省</Data>
			</Cell>
			<Cell ss:Index="3" ss:StyleID="33">
				<Data ss:Type="Number">29.0</Data>
			</Cell>
			<Cell ss:Index="4" ss:StyleID="33">
				<Data ss:Type="Number">7.0</Data>
			</Cell>
			<Cell ss:Index="5" ss:StyleID="35">
				<Data ss:Type="Number">0.1053281516725384</Data>
			</Cell>
			<Cell ss:Index="6" ss:StyleID="35">
				<Data ss:Type="Number">0.025424036610612717</Data>
			</Cell>
		</Row>
		<Row ss:AutoFitHeight="1">
			<Cell ss:Index="1" ss:StyleID="29"/>
			<Cell ss:Index="2" ss:StyleID="31">
				<Data ss:Type="String">黑龙江省</Data>
			</Cell>
			<Cell ss:Index="3" ss:StyleID="33">
				<Data ss:Type="Number">36.0</Data>
			</Cell>
			<Cell ss:Index="4" ss:StyleID="33">
				<Data ss:Type="Number">3.0</Data>
			</Cell>
			<Cell ss:Index="5" ss:StyleID="35">
				<Data ss:Type="Number">0.0944386149003148</Data>
			</Cell>
			<Cell ss:Index="6" ss:StyleID="35">
				<Data ss:Type="Number">0.007869884575026234</Data>
			</Cell>
		</Row>
		<Row ss:AutoFitHeight="1">
			<Cell ss:Index="1" ss:StyleID="29"/>
			<Cell ss:Index="2" ss:StyleID="31">
				<Data ss:Type="String">上海市</Data>
			</Cell>
			<Cell ss:Index="3" ss:StyleID="33">
				<Data ss:Type="Number">33.0</Data>
			</Cell>
			<Cell ss:Index="4" ss:StyleID="33">
				<Data ss:Type="Number">3.0</Data>
			</Cell>
			<Cell ss:Index="5" ss:StyleID="35">
				<Data ss:Type="Number">0.13663068725235689</Data>
			</Cell>
			<Cell ss:Index="6" ss:StyleID="35">
				<Data ss:Type="Number">0.012420971568396081</Data>
			</Cell>
		</Row>
		<Row ss:AutoFitHeight="1">
			<Cell ss:Index="1" ss:StyleID="29"/>
			<Cell ss:Index="2" ss:StyleID="31">
				<Data ss:Type="String">江苏省</Data>
			</Cell>
			<Cell ss:Index="3" ss:StyleID="33">
				<Data ss:Type="Number">46.0</Data>
			</Cell>
			<Cell ss:Index="4" ss:StyleID="33">
				<Data ss:Type="Number">22.0</Data>
			</Cell>
			<Cell ss:Index="5" ss:StyleID="35">
				<Data ss:Type="Number">0.05767084989280744</Data>
			</Cell>
			<Cell ss:Index="6" ss:StyleID="35">
				<Data ss:Type="Number">0.027581710818299212</Data>
			</Cell>
		</Row>
		<Row ss:AutoFitHeight="1">
			<Cell ss:Index="1" ss:StyleID="29"/>
			<Cell ss:Index="2" ss:StyleID="31">
				<Data ss:Type="String">浙江省</Data>
			</Cell>
			<Cell ss:Index="3" ss:StyleID="33">
				<Data ss:Type="Number">100.0</Data>
			</Cell>
			<Cell ss:Index="4" ss:StyleID="33">
				<Data ss:Type="Number">14.0</Data>
			</Cell>
			<Cell ss:Index="5" ss:StyleID="35">
				<Data ss:Type="Number">0.18053800324968405</Data>
			</Cell>
			<Cell ss:Index="6" ss:StyleID="35">
				<Data ss:Type="Number">0.025275320454955768</Data>
			</Cell>
		</Row>
		<Row ss:AutoFitHeight="1">
			<Cell ss:Index="1" ss:StyleID="29"/>
			<Cell ss:Index="2" ss:StyleID="31">
				<Data ss:Type="String">安徽省</Data>
			</Cell>
			<Cell ss:Index="3" ss:StyleID="33">
				<Data ss:Type="Number">49.0</Data>
			</Cell>
			<Cell ss:Index="4" ss:StyleID="33">
				<Data ss:Type="Number">8.0</Data>
			</Cell>
			<Cell ss:Index="5" ss:StyleID="35">
				<Data ss:Type="Number">0.07975779673155804</Data>
			</Cell>
			<Cell ss:Index="6" ss:StyleID="35">
				<Data ss:Type="Number">0.013021681099029883</Data>
			</Cell>
		</Row>
		<Row ss:AutoFitHeight="1">
			<Cell ss:Index="1" ss:StyleID="29"/>
			<Cell ss:Index="2" ss:StyleID="31">
				<Data ss:Type="String">福建省</Data>
			</Cell>
			<Cell ss:Index="3" ss:StyleID="33">
				<Data ss:Type="Number">39.0</Data>
			</Cell>
			<Cell ss:Index="4" ss:StyleID="33">
				<Data ss:Type="Number">1.0</Data>
			</Cell>
			<Cell ss:Index="5" ss:StyleID="35">
				<Data ss:Type="Number">0.1015889554571503</Data>
			</Cell>
			<Cell ss:Index="6" ss:StyleID="35">
				<Data ss:Type="Number">0.0026048450117218025</Data>
			</Cell>
		</Row>
		<Row ss:AutoFitHeight="1">
			<Cell ss:Index="1" ss:StyleID="29"/>
			<Cell ss:Index="2" ss:StyleID="31">
				<Data ss:Type="String">江西省</Data>
			</Cell>
			<Cell ss:Index="3" ss:StyleID="33">
				<Data ss:Type="Number">77.0</Data>
			</Cell>
			<Cell ss:Index="4" ss:StyleID="33">
				<Data ss:Type="Number">36.0</Data>
			</Cell>
			<Cell ss:Index="5" ss:StyleID="35">
				<Data ss:Type="Number">0.1686525319782723</Data>
			</Cell>
			<Cell ss:Index="6" ss:StyleID="35">
				<Data ss:Type="Number">0.07885053443140004</Data>
			</Cell>
		</Row>
		<Row ss:AutoFitHeight="1">
			<Cell ss:Index="1" ss:StyleID="29"/>
			<Cell ss:Index="2" ss:StyleID="31">
				<Data ss:Type="String">山东省</Data>
			</Cell>
			<Cell ss:Index="3" ss:StyleID="33">
				<Data ss:Type="Number">34.0</Data>
			</Cell>
			<Cell ss:Index="4" ss:StyleID="33">
				<Data ss:Type="Number">6.0</Data>
			</Cell>
			<Cell ss:Index="5" ss:StyleID="35">
				<Data ss:Type="Number">0.034527721698438936</Data>
			</Cell>
			<Cell ss:Index="6" ss:StyleID="35">
				<Data ss:Type="Number">0.006093127358548047</Data>
			</Cell>
		</Row>
		<Row ss:AutoFitHeight="1">
			<Cell ss:Index="1" ss:StyleID="29"/>
			<Cell ss:Index="2" ss:StyleID="31">
				<Data ss:Type="String">河南省</Data>
			</Cell>
			<Cell ss:Index="3" ss:StyleID="33">
				<Data ss:Type="Number">125.0</Data>
			</Cell>
			<Cell ss:Index="4" ss:StyleID="33">
				<Data ss:Type="Number">72.0</Data>
			</Cell>
			<Cell ss:Index="5" ss:StyleID="35">
				<Data ss:Type="Number">0.13185654008438819</Data>
			</Cell>
			<Cell ss:Index="6" ss:StyleID="35">
				<Data ss:Type="Number">0.0759493670886076</Data>
			</Cell>
		</Row>
		<Row ss:AutoFitHeight="1">
			<Cell ss:Index="1" ss:StyleID="29"/>
			<Cell ss:Index="2" ss:StyleID="31">
				<Data ss:Type="String">湖北省</Data>
			</Cell>
			<Cell ss:Index="3" ss:StyleID="33">
				<Data ss:Type="Number">79.0</Data>
			</Cell>
			<Cell ss:Index="4" ss:StyleID="33">
				<Data ss:Type="Number">21.0</Data>
			</Cell>
			<Cell ss:Index="5" ss:StyleID="35">
				<Data ss:Type="Number">0.13500811757668973</Data>
			</Cell>
			<Cell ss:Index="6" ss:StyleID="35">
				<Data ss:Type="Number">0.035888233786208666</Data>
			</Cell>
		</Row>
		<Row ss:AutoFitHeight="1">
			<Cell ss:Index="1" ss:StyleID="29"/>
			<Cell ss:Index="2" ss:StyleID="31">
				<Data ss:Type="String">湖南省</Data>
			</Cell>
			<Cell ss:Index="3" ss:StyleID="33">
				<Data ss:Type="Number">188.0</Data>
			</Cell>
			<Cell ss:Index="4" ss:StyleID="33">
				<Data ss:Type="Number">68.0</Data>
			</Cell>
			<Cell ss:Index="5" ss:StyleID="35">
				<Data ss:Type="Number">0.2774752117224421</Data>
			</Cell>
			<Cell ss:Index="6" ss:StyleID="35">
				<Data ss:Type="Number">0.1003633744527982</Data>
			</Cell>
		</Row>
		<Row ss:AutoFitHeight="1">
			<Cell ss:Index="1" ss:StyleID="29"/>
			<Cell ss:Index="2" ss:StyleID="31">
				<Data ss:Type="String">广东省</Data>
			</Cell>
			<Cell ss:Index="3" ss:StyleID="33">
				<Data ss:Type="Number">257.0</Data>
			</Cell>
			<Cell ss:Index="4" ss:StyleID="33">
				<Data ss:Type="Number">38.0</Data>
			</Cell>
			<Cell ss:Index="5" ss:StyleID="35">
				<Data ss:Type="Number">0.23688753741117868</Data>
			</Cell>
			<Cell ss:Index="6" ss:StyleID="35">
				<Data ss:Type="Number">0.035026172846789064</Data>
			</Cell>
		</Row>
		<Row ss:AutoFitHeight="1">
			<Cell ss:Index="1" ss:StyleID="29"/>
			<Cell ss:Index="2" ss:StyleID="31">
				<Data ss:Type="String">广    西</Data>
			</Cell>
			<Cell ss:Index="3" ss:StyleID="33">
				<Data ss:Type="Number">428.0</Data>
			</Cell>
			<Cell ss:Index="4" ss:StyleID="33">
				<Data ss:Type="Number">223.0</Data>
			</Cell>
			<Cell ss:Index="5" ss:StyleID="35">
				<Data ss:Type="Number">0.8924103419516264</Data>
			</Cell>
			<Cell ss:Index="6" ss:StyleID="35">
				<Data ss:Type="Number">0.46497080900750626</Data>
			</Cell>
		</Row>
		<Row ss:AutoFitHeight="1">
			<Cell ss:Index="1" ss:StyleID="29"/>
			<Cell ss:Index="2" ss:StyleID="31">
				<Data ss:Type="String">海南省</Data>
			</Cell>
			<Cell ss:Index="3" ss:StyleID="33">
				<Data ss:Type="Number">8.0</Data>
			</Cell>
			<Cell ss:Index="4" ss:StyleID="33">
				<Data ss:Type="Number">4.0</Data>
			</Cell>
			<Cell ss:Index="5" ss:StyleID="35">
				<Data ss:Type="Number">0.08783294174480138</Data>
			</Cell>
			<Cell ss:Index="6" ss:StyleID="35">
				<Data ss:Type="Number">0.04391647087240069</Data>
			</Cell>
		</Row>
		<Row ss:AutoFitHeight="1">
			<Cell ss:Index="1" ss:StyleID="29"/>
			<Cell ss:Index="2" ss:StyleID="31">
				<Data ss:Type="String">重庆市</Data>
			</Cell>
			<Cell ss:Index="3" ss:StyleID="33">
				<Data ss:Type="Number">130.0</Data>
			</Cell>
			<Cell ss:Index="4" ss:StyleID="33">
				<Data ss:Type="Number">29.0</Data>
			</Cell>
			<Cell ss:Index="5" ss:StyleID="35">
				<Data ss:Type="Number">0.4309558933218412</Data>
			</Cell>
			<Cell ss:Index="6" ss:StyleID="35">
				<Data ss:Type="Number">0.09613631466410302</Data>
			</Cell>
		</Row>
		<Row ss:AutoFitHeight="1">
			<Cell ss:Index="1" ss:StyleID="29"/>
			<Cell ss:Index="2" ss:StyleID="31">
				<Data ss:Type="String">四川省</Data>
			</Cell>
			<Cell ss:Index="3" ss:StyleID="33">
				<Data ss:Type="Number">315.0</Data>
			</Cell>
			<Cell ss:Index="4" ss:StyleID="33">
				<Data ss:Type="Number">114.0</Data>
			</Cell>
			<Cell ss:Index="5" ss:StyleID="35">
				<Data ss:Type="Number">0.3839590443686007</Data>
			</Cell>
			<Cell ss:Index="6" ss:StyleID="35">
				<Data ss:Type="Number">0.13895660653339834</Data>
			</Cell>
		</Row>
		<Row ss:AutoFitHeight="1">
			<Cell ss:Index="1" ss:StyleID="29"/>
			<Cell ss:Index="2" ss:StyleID="31">
				<Data ss:Type="String">贵州省</Data>
			</Cell>
			<Cell ss:Index="3" ss:StyleID="33">
				<Data ss:Type="Number">108.0</Data>
			</Cell>
			<Cell ss:Index="4" ss:StyleID="33">
				<Data ss:Type="Number">47.0</Data>
			</Cell>
			<Cell ss:Index="5" ss:StyleID="35">
				<Data ss:Type="Number">0.3059923501912452</Data>
			</Cell>
			<Cell ss:Index="6" ss:StyleID="35">
				<Data ss:Type="Number">0.13316333758322707</Data>
			</Cell>
		</Row>
		<Row ss:AutoFitHeight="1">
			<Cell ss:Index="1" ss:StyleID="29"/>
			<Cell ss:Index="2" ss:StyleID="31">
				<Data ss:Type="String">云南省</Data>
			</Cell>
			<Cell ss:Index="3" ss:StyleID="33">
				<Data ss:Type="Number">328.0</Data>
			</Cell>
			<Cell ss:Index="4" ss:StyleID="33">
				<Data ss:Type="Number">109.0</Data>
			</Cell>
			<Cell ss:Index="5" ss:StyleID="35">
				<Data ss:Type="Number">0.6917204437133578</Data>
			</Cell>
			<Cell ss:Index="6" ss:StyleID="35">
				<Data ss:Type="Number">0.22987051330718292</Data>
			</Cell>
		</Row>
		<Row ss:AutoFitHeight="1">
			<Cell ss:Index="1" ss:StyleID="29"/>
			<Cell ss:Index="2" ss:StyleID="31">
				<Data ss:Type="String">西    藏</Data>
			</Cell>
			<Cell ss:Index="3" ss:StyleID="33">
				<Data ss:Type="Number">1.0</Data>
			</Cell>
			<Cell ss:Index="4" ss:StyleID="33">
				<Data ss:Type="Number">0.0</Data>
			</Cell>
			<Cell ss:Index="5" ss:StyleID="35">
				<Data ss:Type="Number">0.030867055591567123</Data>
			</Cell>
			<Cell ss:Index="6" ss:StyleID="37"/>
		</Row>
		<Row ss:AutoFitHeight="1">
			<Cell ss:Index="1" ss:StyleID="29"/>
			<Cell ss:Index="2" ss:StyleID="31">
				<Data ss:Type="String">陕西省</Data>
			</Cell>
			<Cell ss:Index="3" ss:StyleID="33">
				<Data ss:Type="Number">39.0</Data>
			</Cell>
			<Cell ss:Index="4" ss:StyleID="33">
				<Data ss:Type="Number">7.0</Data>
			</Cell>
			<Cell ss:Index="5" ss:StyleID="35">
				<Data ss:Type="Number">0.10282451019940046</Data>
			</Cell>
			<Cell ss:Index="6" ss:StyleID="35">
				<Data ss:Type="Number">0.018455681317841106</Data>
			</Cell>
		</Row>
		<Row ss:AutoFitHeight="1">
			<Cell ss:Index="1" ss:StyleID="29"/>
			<Cell ss:Index="2" ss:StyleID="31">
				<Data ss:Type="String">甘肃省</Data>
			</Cell>
			<Cell ss:Index="3" ss:StyleID="33">
				<Data ss:Type="Number">9.0</Data>
			</Cell>
			<Cell ss:Index="4" ss:StyleID="33">
				<Data ss:Type="Number">10.0</Data>
			</Cell>
			<Cell ss:Index="5" ss:StyleID="35">
				<Data ss:Type="Number">0.03462137677674982</Data>
			</Cell>
			<Cell ss:Index="6" ss:StyleID="35">
				<Data ss:Type="Number">0.03846819641861091</Data>
			</Cell>
		</Row>
		<Row ss:AutoFitHeight="1">
			<Cell ss:Index="1" ss:StyleID="29"/>
			<Cell ss:Index="2" ss:StyleID="31">
				<Data ss:Type="String">青海省</Data>
			</Cell>
			<Cell ss:Index="3" ss:StyleID="33">
				<Data ss:Type="Number">16.0</Data>
			</Cell>
			<Cell ss:Index="4" ss:StyleID="33">
				<Data ss:Type="Number">1.0</Data>
			</Cell>
			<Cell ss:Index="5" ss:StyleID="35">
				<Data ss:Type="Number">0.2719099977907313</Data>
			</Cell>
			<Cell ss:Index="6" ss:StyleID="35">
				<Data ss:Type="Number">0.016994374861920705</Data>
			</Cell>
		</Row>
		<Row ss:AutoFitHeight="1">
			<Cell ss:Index="1" ss:StyleID="29"/>
			<Cell ss:Index="2" ss:StyleID="31">
				<Data ss:Type="String">宁    夏</Data>
			</Cell>
			<Cell ss:Index="3" ss:StyleID="33">
				<Data ss:Type="Number">5.0</Data>
			</Cell>
			<Cell ss:Index="4" ss:StyleID="33">
				<Data ss:Type="Number">0.0</Data>
			</Cell>
			<Cell ss:Index="5" ss:StyleID="35">
				<Data ss:Type="Number">0.07486374797867881</Data>
			</Cell>
			<Cell ss:Index="6" ss:StyleID="37"/>
		</Row>
		<Row ss:AutoFitHeight="1">
			<Cell ss:Index="1" ss:StyleID="29"/>
			<Cell ss:Index="2" ss:StyleID="31">
				<Data ss:Type="String">新疆</Data>
			</Cell>
			<Cell ss:Index="3" ss:StyleID="33">
				<Data ss:Type="Number">124.0</Data>
			</Cell>
			<Cell ss:Index="4" ss:StyleID="33">
				<Data ss:Type="Number">48.0</Data>
			</Cell>
			<Cell ss:Index="5" ss:StyleID="35">
				<Data ss:Type="Number">0.5254237288135594</Data>
			</Cell>
			<Cell ss:Index="6" ss:StyleID="35">
				<Data ss:Type="Number">0.2033898305084746</Data>
			</Cell>
		</Row>
		<Row ss:AutoFitHeight="1">
			<Cell ss:Index="1" ss:StyleID="26" ss:MergeAcross="5">
				<Data ss:Type="String">2025年12月12日 下午3:31</Data>
			</Cell>
		</Row>
	</ss:Table>
	<WorksheetOptions xmlns="urn:schemas-microsoft-com:office:excel">
		<PageSetup>
			<PageMargins x:Bottom="0.25" x:Left="0.25" x:Right="0.25" x:Top="0.25"/>
		</PageSetup>
		<Print>
			<PaperSizeIndex>9</PaperSizeIndex>
		</Print>
	</WorksheetOptions>
</Worksheet>
</Workbook>
