# Supplementary material for: Graph-aware spatio-temporal attention for forecasting HIV/AIDS case counts in public health surveillance
Source: Front Public Health. 2026 Mar 25;14:1771586. doi: 10.3389/fpubh.2026.1771586 (PMC13057509; doi:10.3389/fpubh.2026.1771586)
Supplement: Supplementary file 1 [file Data_Sheet_1.zip › data/201802.xls]

<?xml version="1.0" encoding="UTF-8"?>
<?mso-application progid="Excel.Sheet"?>

<Workbook xmlns="urn:schemas-microsoft-com:office:spreadsheet" xmlns:o="urn:schemas-microsoft-com:office:office" xmlns:x="urn:schemas-microsoft-com:office:excel" xmlns:ss="urn:schemas-microsoft-com:office:spreadsheet" xmlns:html="http://www.w3.org/TR/REC-html40">
	<DocumentProperties xmlns="urn:schemas-microsoft-com:office:office">
		<Author/>
		<Title/>
		<Description/>
		<Subject/>
	</DocumentProperties>
	<Styles>
		<Style ss:ID="HyperlinkId" ss:Name="Hyperlink">
			<Font ss:Color="#0000ff"/>
		</Style>
		<Style ss:ID="1">
			<NumberFormat ss:Format="yyyy-M-d HH:mm:ss AM/PM"/>
		</Style>
		<Style ss:ID="20">
			<Alignment ss:Horizontal="Left" ss:Vertical="Top" ss:WrapText="1"/>
			<Borders>
				<Border ss:Position="Bottom"/>
				<Border ss:Position="Top"/>
				<Border ss:Position="Left"/>
				<Border ss:Position="Right"/>
				<Border ss:Position="DiagonalLeft"/>
			</Borders>
			<Font ss:FontName="sans-serif" ss:Size="10.0" ss:Color="#000000"/>
		</Style>
		<Style ss:ID="26">
			<Alignment ss:Horizontal="Left" ss:Vertical="Top" ss:WrapText="1"/>
			<Borders>
				<Border ss:Position="Bottom"/>
				<Border ss:Position="Top"/>
				<Border ss:Position="Left"/>
				<Border ss:Position="Right"/>
				<Border ss:Position="DiagonalLeft"/>
			</Borders>
			<Font ss:FontName="sans-serif" ss:Size="10.0" ss:Color="#000000"/>
		</Style>
		<Style ss:ID="28">
			<Alignment ss:Horizontal="Center" ss:Vertical="Top" ss:WrapText="1"/>
			<Borders>
				<Border ss:Position="Bottom" ss:LineStyle="Continuous" ss:Weight="2" ss:Color="#cccccc"/>
				<Border ss:Position="Top" ss:LineStyle="Continuous" ss:Weight="2" ss:Color="#cccccc"/>
				<Border ss:Position="Left" ss:LineStyle="Continuous" ss:Weight="2" ss:Color="#cccccc"/>
				<Border ss:Position="Right" ss:LineStyle="Continuous" ss:Weight="2" ss:Color="#cccccc"/>
				<Border ss:Position="DiagonalLeft"/>
			</Borders>
			<Font ss:FontName="sans-serif" ss:Size="10.0" ss:Color="#000000"/>
		</Style>
		<Style ss:ID="33">
			<Alignment ss:Horizontal="Center" ss:Vertical="Top" ss:WrapText="1"/>
			<Borders>
				<Border ss:Position="Bottom" ss:LineStyle="Continuous" ss:Weight="2" ss:Color="#cccccc"/>
				<Border ss:Position="Top" ss:LineStyle="Continuous" ss:Weight="2" ss:Color="#cccccc"/>
				<Border ss:Position="Left" ss:LineStyle="Continuous" ss:Weight="2" ss:Color="#cccccc"/>
				<Border ss:Position="Right" ss:LineStyle="Continuous" ss:Weight="2" ss:Color="#cccccc"/>
				<Border ss:Position="DiagonalLeft"/>
			</Borders>
			<Font ss:FontName="sans-serif" ss:Size="10.0" ss:Color="#000000"/>
		</Style>
		<Style ss:ID="35">
			<Alignment ss:Horizontal="Center" ss:Vertical="Top" ss:WrapText="1"/>
			<Borders>
				<Border ss:Position="Bottom" ss:LineStyle="Continuous" ss:Weight="2" ss:Color="#cccccc"/>
				<Border ss:Position="Top" ss:LineStyle="Continuous" ss:Weight="2" ss:Color="#cccccc"/>
				<Border ss:Position="Left" ss:LineStyle="Continuous" ss:Weight="2" ss:Color="#cccccc"/>
				<Border ss:Position="Right" ss:LineStyle="Continuous" ss:Weight="2" ss:Color="#cccccc"/>
				<Border ss:Position="DiagonalLeft"/>
			</Borders>
			<Font ss:FontName="sans-serif" ss:Size="10.0" ss:Color="#000000"/>
			<NumberFormat ss:Format="###0.0000"/>
		</Style>
		<Style ss:ID="37">
			<Alignment ss:Horizontal="Center" ss:Vertical="Top" ss:WrapText="1"/>
			<Borders>
				<Border ss:Position="Bottom" ss:LineStyle="Continuous" ss:Weight="2" ss:Color="#cccccc"/>
				<Border ss:Position="Top" ss:LineStyle="Continuous" ss:Weight="2" ss:Color="#cccccc"/>
				<Border ss:Position="Left" ss:LineStyle="Continuous" ss:Weight="2" ss:Color="#cccccc"/>
				<Border ss:Position="Right" ss:LineStyle="Continuous" ss:Weight="2" ss:Color="#cccccc"/>
				<Border ss:Position="DiagonalLeft"/>
			</Borders>
			<Font ss:FontName="sans-serif" ss:Size="10.0" ss:Color="#000000"/>
		</Style>
		<Style ss:ID="21">
			<Alignment ss:Horizontal="Left" ss:Vertical="Top" ss:WrapText="1"/>
			<Borders>
				<Border ss:Position="Bottom"/>
				<Border ss:Position="Top" ss:LineStyle="Continuous" ss:Weight="2" ss:Color="#cccccc"/>
				<Border ss:Position="Left" ss:LineStyle="Continuous" ss:Weight="2" ss:Color="#cccccc"/>
				<Border ss:Position="Right"/>
				<Border ss:Position="DiagonalLeft"/>
			</Borders>
			<Font ss:FontName="sans-serif" ss:Size="10.0" ss:Color="#000000"/>
		</Style>
		<Style ss:ID="24">
			<Alignment ss:Horizontal="Left" ss:Vertical="Top" ss:WrapText="1"/>
			<Borders>
				<Border ss:Position="Bottom" ss:LineStyle="Continuous" ss:Weight="2" ss:Color="#cccccc"/>
				<Border ss:Position="Top" ss:LineStyle="Continuous" ss:Weight="2" ss:Color="#cccccc"/>
				<Border ss:Position="Left" ss:LineStyle="Continuous" ss:Weight="2" ss:Color="#cccccc"/>
				<Border ss:Position="Right" ss:LineStyle="Continuous" ss:Weight="2" ss:Color="#cccccc"/>
				<Border ss:Position="DiagonalLeft"/>
			</Borders>
			<Font ss:FontName="sans-serif" ss:Size="10.0" ss:Color="#000000"/>
		</Style>
		<Style ss:ID="31">
			<Alignment ss:Horizontal="Left" ss:Vertical="Top" ss:WrapText="1"/>
			<Borders>
				<Border ss:Position="Bottom" ss:LineStyle="Continuous" ss:Weight="2" ss:Color="#cccccc"/>
				<Border ss:Position="Top" ss:LineStyle="Continuous" ss:Weight="2" ss:Color="#cccccc"/>
				<Border ss:Position="Left"/>
				<Border ss:Position="Right"/>
				<Border ss:Position="DiagonalLeft"/>
			</Borders>
			<Font ss:FontName="sans-serif" ss:Size="10.0" ss:Color="#000000"/>
		</Style>
		<Style ss:ID="25">
			<Alignment ss:Horizontal="Left" ss:Vertical="Top" ss:WrapText="1"/>
			<Borders>
				<Border ss:Position="Bottom"/>
				<Border ss:Position="Top"/>
				<Border ss:Position="Left" ss:LineStyle="Continuous" ss:Weight="2" ss:Color="#cccccc"/>
				<Border ss:Position="Right"/>
				<Border ss:Position="DiagonalLeft"/>
			</Borders>
			<Font ss:FontName="sans-serif" ss:Size="10.0" ss:Color="#000000"/>
		</Style>
		<Style ss:ID="27">
			<Alignment ss:Horizontal="Center" ss:Vertical="Top" ss:WrapText="1"/>
			<Borders>
				<Border ss:Position="Bottom"/>
				<Border ss:Position="Top" ss:LineStyle="Continuous" ss:Weight="2" ss:Color="#cccccc"/>
				<Border ss:Position="Left" ss:LineStyle="Continuous" ss:Weight="2" ss:Color="#cccccc"/>
				<Border ss:Position="Right" ss:LineStyle="Continuous" ss:Weight="2" ss:Color="#cccccc"/>
				<Border ss:Position="DiagonalLeft"/>
			</Borders>
			<Font ss:FontName="sans-serif" ss:Size="10.0" ss:Color="#000000"/>
		</Style>
		<Style ss:ID="32">
			<Alignment ss:Horizontal="Center" ss:Vertical="Top" ss:WrapText="1"/>
			<Borders>
				<Border ss:Position="Bottom"/>
				<Border ss:Position="Top" ss:LineStyle="Continuous" ss:Weight="2" ss:Color="#cccccc"/>
				<Border ss:Position="Left" ss:LineStyle="Continuous" ss:Weight="2" ss:Color="#cccccc"/>
				<Border ss:Position="Right" ss:LineStyle="Continuous" ss:Weight="2" ss:Color="#cccccc"/>
				<Border ss:Position="DiagonalLeft"/>
			</Borders>
			<Font ss:FontName="sans-serif" ss:Size="10.0" ss:Color="#000000"/>
		</Style>
		<Style ss:ID="34">
			<Alignment ss:Horizontal="Center" ss:Vertical="Top" ss:WrapText="1"/>
			<Borders>
				<Border ss:Position="Bottom"/>
				<Border ss:Position="Top" ss:LineStyle="Continuous" ss:Weight="2" ss:Color="#cccccc"/>
				<Border ss:Position="Left" ss:LineStyle="Continuous" ss:Weight="2" ss:Color="#cccccc"/>
				<Border ss:Position="Right" ss:LineStyle="Continuous" ss:Weight="2" ss:Color="#cccccc"/>
				<Border ss:Position="DiagonalLeft"/>
			</Borders>
			<Font ss:FontName="sans-serif" ss:Size="10.0" ss:Color="#000000"/>
			<NumberFormat ss:Format="###0.0000"/>
		</Style>
		<Style ss:ID="36">
			<Alignment ss:Horizontal="Center" ss:Vertical="Top" ss:WrapText="1"/>
			<Borders>
				<Border ss:Position="Bottom"/>
				<Border ss:Position="Top" ss:LineStyle="Continuous" ss:Weight="2" ss:Color="#cccccc"/>
				<Border ss:Position="Left" ss:LineStyle="Continuous" ss:Weight="2" ss:Color="#cccccc"/>
				<Border ss:Position="Right" ss:LineStyle="Continuous" ss:Weight="2" ss:Color="#cccccc"/>
				<Border ss:Position="DiagonalLeft"/>
			</Borders>
			<Font ss:FontName="sans-serif" ss:Size="10.0" ss:Color="#000000"/>
		</Style>
		<Style ss:ID="23">
			<Alignment ss:Horizontal="Left" ss:Vertical="Top" ss:WrapText="1"/>
			<Borders>
				<Border ss:Position="Bottom"/>
				<Border ss:Position="Top" ss:LineStyle="Continuous" ss:Weight="2" ss:Color="#cccccc"/>
				<Border ss:Position="Left" ss:LineStyle="Continuous" ss:Weight="2" ss:Color="#cccccc"/>
				<Border ss:Position="Right" ss:LineStyle="Continuous" ss:Weight="2" ss:Color="#cccccc"/>
				<Border ss:Position="DiagonalLeft"/>
			</Borders>
			<Font ss:FontName="sans-serif" ss:Size="10.0" ss:Color="#000000"/>
		</Style>
		<Style ss:ID="22">
			<Alignment ss:Horizontal="Left" ss:Vertical="Top" ss:WrapText="1"/>
			<Borders>
				<Border ss:Position="Bottom"/>
				<Border ss:Position="Top" ss:LineStyle="Continuous" ss:Weight="2" ss:Color="#cccccc"/>
				<Border ss:Position="Left"/>
				<Border ss:Position="Right"/>
				<Border ss:Position="DiagonalLeft"/>
			</Borders>
			<Font ss:FontName="sans-serif" ss:Size="10.0" ss:Color="#000000"/>
		</Style>
		<Style ss:ID="30">
			<Alignment ss:Horizontal="Left" ss:Vertical="Top" ss:WrapText="1"/>
			<Borders>
				<Border ss:Position="Bottom"/>
				<Border ss:Position="Top" ss:LineStyle="Continuous" ss:Weight="2" ss:Color="#cccccc"/>
				<Border ss:Position="Left"/>
				<Border ss:Position="Right"/>
				<Border ss:Position="DiagonalLeft"/>
			</Borders>
			<Font ss:FontName="sans-serif" ss:Size="10.0" ss:Color="#000000"/>
		</Style>
		<Style ss:ID="29">
			<Alignment ss:Horizontal="Left" ss:Vertical="Top" ss:WrapText="1"/>
			<Borders>
				<Border ss:Position="Bottom" ss:LineStyle="Continuous" ss:Weight="2" ss:Color="#cccccc"/>
				<Border ss:Position="Top" ss:LineStyle="Continuous" ss:Weight="2" ss:Color="#cccccc"/>
				<Border ss:Position="Left" ss:LineStyle="Continuous" ss:Weight="2" ss:Color="#cccccc"/>
				<Border ss:Position="Right"/>
				<Border ss:Position="DiagonalLeft"/>
			</Borders>
			<Font ss:FontName="sans-serif" ss:Size="10.0" ss:Color="#000000"/>
		</Style>
	</Styles>
	<Names>
		<NamedRange ss:Name="__bookmark_1" ss:RefersTo="Report!R2C1:R35C6"/>
	</Names>

<Worksheet ss:Name="Report">
	<ss:Table>
		<ss:Column ss:Width="103.808" ss:AutoFitWidth="0"/>
		<ss:Column ss:Width="56.704" ss:AutoFitWidth="0"/>
		<ss:Column ss:Width="103.808" ss:AutoFitWidth="0"/>
		<ss:Column ss:Width="103.936" ss:AutoFitWidth="0"/>
		<ss:Column ss:Width="103.808" ss:AutoFitWidth="0"/>
		<ss:Column ss:Width="103.936" ss:AutoFitWidth="0"/>
		<Row ss:AutoFitHeight="1">
			<Cell ss:Index="1" ss:StyleID="20" ss:MergeAcross="5"/>
		</Row>
		<Row ss:AutoFitHeight="1">
			<Cell ss:Index="1" ss:StyleID="21"/>
			<Cell ss:Index="2" ss:StyleID="22"/>
			<Cell ss:Index="3" ss:StyleID="24" ss:MergeAcross="3">
				<Data ss:Type="String">艾滋病</Data>
			</Cell>
		</Row>
		<Row ss:AutoFitHeight="1">
			<Cell ss:Index="1" ss:StyleID="25"/>
			<Cell ss:Index="2" ss:StyleID="26">
				<Data ss:Type="String">地	区</Data>
			</Cell>
			<Cell ss:Index="3" ss:StyleID="28">
				<Data ss:Type="String">发病数</Data>
			</Cell>
			<Cell ss:Index="4" ss:StyleID="24">
				<Data ss:Type="String">死亡数</Data>
			</Cell>
			<Cell ss:Index="5" ss:StyleID="24">
				<Data ss:Type="String">发病率(1/10万)</Data>
			</Cell>
			<Cell ss:Index="6" ss:StyleID="24">
				<Data ss:Type="String">死亡率(1/10万)</Data>
			</Cell>
		</Row>
		<Row ss:AutoFitHeight="1">
			<Cell ss:Index="1" ss:StyleID="29"/>
			<Cell ss:Index="2" ss:StyleID="31">
				<Data ss:Type="String">全    国</Data>
			</Cell>
			<Cell ss:Index="3" ss:StyleID="33">
				<Data ss:Type="Number">2464.0</Data>
			</Cell>
			<Cell ss:Index="4" ss:StyleID="33">
				<Data ss:Type="Number">734.0</Data>
			</Cell>
			<Cell ss:Index="5" ss:StyleID="35">
				<Data ss:Type="Number">0.17738142716954042</Data>
			</Cell>
			<Cell ss:Index="6" ss:StyleID="35">
				<Data ss:Type="Number">0.05284008422988744</Data>
			</Cell>
		</Row>
		<Row ss:AutoFitHeight="1">
			<Cell ss:Index="1" ss:StyleID="29"/>
			<Cell ss:Index="2" ss:StyleID="31">
				<Data ss:Type="String">北京市</Data>
			</Cell>
			<Cell ss:Index="3" ss:StyleID="33">
				<Data ss:Type="Number">24.0</Data>
			</Cell>
			<Cell ss:Index="4" ss:StyleID="33">
				<Data ss:Type="Number">4.0</Data>
			</Cell>
			<Cell ss:Index="5" ss:StyleID="35">
				<Data ss:Type="Number">0.11056341272400609</Data>
			</Cell>
			<Cell ss:Index="6" ss:StyleID="35">
				<Data ss:Type="Number">0.018427235454001014</Data>
			</Cell>
		</Row>
		<Row ss:AutoFitHeight="1">
			<Cell ss:Index="1" ss:StyleID="29"/>
			<Cell ss:Index="2" ss:StyleID="31">
				<Data ss:Type="String">天津市</Data>
			</Cell>
			<Cell ss:Index="3" ss:StyleID="33">
				<Data ss:Type="Number">13.0</Data>
			</Cell>
			<Cell ss:Index="4" ss:StyleID="33">
				<Data ss:Type="Number">1.0</Data>
			</Cell>
			<Cell ss:Index="5" ss:StyleID="35">
				<Data ss:Type="Number">0.08350090787967879</Data>
			</Cell>
			<Cell ss:Index="6" ss:StyleID="35">
				<Data ss:Type="Number">0.006423146759975291</Data>
			</Cell>
		</Row>
		<Row ss:AutoFitHeight="1">
			<Cell ss:Index="1" ss:StyleID="29"/>
			<Cell ss:Index="2" ss:StyleID="31">
				<Data ss:Type="String">河北省</Data>
			</Cell>
			<Cell ss:Index="3" ss:StyleID="33">
				<Data ss:Type="Number">25.0</Data>
			</Cell>
			<Cell ss:Index="4" ss:StyleID="33">
				<Data ss:Type="Number">5.0</Data>
			</Cell>
			<Cell ss:Index="5" ss:StyleID="35">
				<Data ss:Type="Number">0.03324680387170468</Data>
			</Cell>
			<Cell ss:Index="6" ss:StyleID="35">
				<Data ss:Type="Number">0.006649360774340936</Data>
			</Cell>
		</Row>
		<Row ss:AutoFitHeight="1">
			<Cell ss:Index="1" ss:StyleID="29"/>
			<Cell ss:Index="2" ss:StyleID="31">
				<Data ss:Type="String">山西省</Data>
			</Cell>
			<Cell ss:Index="3" ss:StyleID="33">
				<Data ss:Type="Number">15.0</Data>
			</Cell>
			<Cell ss:Index="4" ss:StyleID="33">
				<Data ss:Type="Number">9.0</Data>
			</Cell>
			<Cell ss:Index="5" ss:StyleID="35">
				<Data ss:Type="Number">0.04051480816238335</Data>
			</Cell>
			<Cell ss:Index="6" ss:StyleID="35">
				<Data ss:Type="Number">0.02430888489743001</Data>
			</Cell>
		</Row>
		<Row ss:AutoFitHeight="1">
			<Cell ss:Index="1" ss:StyleID="29"/>
			<Cell ss:Index="2" ss:StyleID="31">
				<Data ss:Type="String">内蒙古</Data>
			</Cell>
			<Cell ss:Index="3" ss:StyleID="33">
				<Data ss:Type="Number">5.0</Data>
			</Cell>
			<Cell ss:Index="4" ss:StyleID="33">
				<Data ss:Type="Number">0.0</Data>
			</Cell>
			<Cell ss:Index="5" ss:StyleID="35">
				<Data ss:Type="Number">0.019773006674299314</Data>
			</Cell>
			<Cell ss:Index="6" ss:StyleID="37"/>
		</Row>
		<Row ss:AutoFitHeight="1">
			<Cell ss:Index="1" ss:StyleID="29"/>
			<Cell ss:Index="2" ss:StyleID="31">
				<Data ss:Type="String">辽宁省</Data>
			</Cell>
			<Cell ss:Index="3" ss:StyleID="33">
				<Data ss:Type="Number">78.0</Data>
			</Cell>
			<Cell ss:Index="4" ss:StyleID="33">
				<Data ss:Type="Number">9.0</Data>
			</Cell>
			<Cell ss:Index="5" ss:StyleID="35">
				<Data ss:Type="Number">0.17853469571175914</Data>
			</Cell>
			<Cell ss:Index="6" ss:StyleID="35">
				<Data ss:Type="Number">0.02060015719751067</Data>
			</Cell>
		</Row>
		<Row ss:AutoFitHeight="1">
			<Cell ss:Index="1" ss:StyleID="29"/>
			<Cell ss:Index="2" ss:StyleID="31">
				<Data ss:Type="String">吉林省</Data>
			</Cell>
			<Cell ss:Index="3" ss:StyleID="33">
				<Data ss:Type="Number">24.0</Data>
			</Cell>
			<Cell ss:Index="4" ss:StyleID="33">
				<Data ss:Type="Number">3.0</Data>
			</Cell>
			<Cell ss:Index="5" ss:StyleID="35">
				<Data ss:Type="Number">0.08831875209136045</Data>
			</Cell>
			<Cell ss:Index="6" ss:StyleID="35">
				<Data ss:Type="Number">0.011039844011420056</Data>
			</Cell>
		</Row>
		<Row ss:AutoFitHeight="1">
			<Cell ss:Index="1" ss:StyleID="29"/>
			<Cell ss:Index="2" ss:StyleID="31">
				<Data ss:Type="String">黑龙江省</Data>
			</Cell>
			<Cell ss:Index="3" ss:StyleID="33">
				<Data ss:Type="Number">29.0</Data>
			</Cell>
			<Cell ss:Index="4" ss:StyleID="33">
				<Data ss:Type="Number">6.0</Data>
			</Cell>
			<Cell ss:Index="5" ss:StyleID="35">
				<Data ss:Type="Number">0.0765433811460244</Data>
			</Cell>
			<Cell ss:Index="6" ss:StyleID="35">
				<Data ss:Type="Number">0.015836561616418842</Data>
			</Cell>
		</Row>
		<Row ss:AutoFitHeight="1">
			<Cell ss:Index="1" ss:StyleID="29"/>
			<Cell ss:Index="2" ss:StyleID="31">
				<Data ss:Type="String">上海市</Data>
			</Cell>
			<Cell ss:Index="3" ss:StyleID="33">
				<Data ss:Type="Number">11.0</Data>
			</Cell>
			<Cell ss:Index="4" ss:StyleID="33">
				<Data ss:Type="Number">1.0</Data>
			</Cell>
			<Cell ss:Index="5" ss:StyleID="35">
				<Data ss:Type="Number">0.04548594015117128</Data>
			</Cell>
			<Cell ss:Index="6" ss:StyleID="35">
				<Data ss:Type="Number">0.004135085468288298</Data>
			</Cell>
		</Row>
		<Row ss:AutoFitHeight="1">
			<Cell ss:Index="1" ss:StyleID="29"/>
			<Cell ss:Index="2" ss:StyleID="31">
				<Data ss:Type="String">江苏省</Data>
			</Cell>
			<Cell ss:Index="3" ss:StyleID="33">
				<Data ss:Type="Number">38.0</Data>
			</Cell>
			<Cell ss:Index="4" ss:StyleID="33">
				<Data ss:Type="Number">14.0</Data>
			</Cell>
			<Cell ss:Index="5" ss:StyleID="35">
				<Data ss:Type="Number">0.04732662128923794</Data>
			</Cell>
			<Cell ss:Index="6" ss:StyleID="35">
				<Data ss:Type="Number">0.017436123632877134</Data>
			</Cell>
		</Row>
		<Row ss:AutoFitHeight="1">
			<Cell ss:Index="1" ss:StyleID="29"/>
			<Cell ss:Index="2" ss:StyleID="31">
				<Data ss:Type="String">浙江省</Data>
			</Cell>
			<Cell ss:Index="3" ss:StyleID="33">
				<Data ss:Type="Number">79.0</Data>
			</Cell>
			<Cell ss:Index="4" ss:StyleID="33">
				<Data ss:Type="Number">18.0</Data>
			</Cell>
			<Cell ss:Index="5" ss:StyleID="35">
				<Data ss:Type="Number">0.1396500430024908</Data>
			</Cell>
			<Cell ss:Index="6" ss:StyleID="35">
				<Data ss:Type="Number">0.03181899713980803</Data>
			</Cell>
		</Row>
		<Row ss:AutoFitHeight="1">
			<Cell ss:Index="1" ss:StyleID="29"/>
			<Cell ss:Index="2" ss:StyleID="31">
				<Data ss:Type="String">安徽省</Data>
			</Cell>
			<Cell ss:Index="3" ss:StyleID="33">
				<Data ss:Type="Number">66.0</Data>
			</Cell>
			<Cell ss:Index="4" ss:StyleID="33">
				<Data ss:Type="Number">30.0</Data>
			</Cell>
			<Cell ss:Index="5" ss:StyleID="35">
				<Data ss:Type="Number">0.10551896143761591</Data>
			</Cell>
			<Cell ss:Index="6" ss:StyleID="35">
				<Data ss:Type="Number">0.047963164289825416</Data>
			</Cell>
		</Row>
		<Row ss:AutoFitHeight="1">
			<Cell ss:Index="1" ss:StyleID="29"/>
			<Cell ss:Index="2" ss:StyleID="31">
				<Data ss:Type="String">福建省</Data>
			</Cell>
			<Cell ss:Index="3" ss:StyleID="33">
				<Data ss:Type="Number">38.0</Data>
			</Cell>
			<Cell ss:Index="4" ss:StyleID="33">
				<Data ss:Type="Number">8.0</Data>
			</Cell>
			<Cell ss:Index="5" ss:StyleID="35">
				<Data ss:Type="Number">0.09716188100083283</Data>
			</Cell>
			<Cell ss:Index="6" ss:StyleID="35">
				<Data ss:Type="Number">0.020455132842280597</Data>
			</Cell>
		</Row>
		<Row ss:AutoFitHeight="1">
			<Cell ss:Index="1" ss:StyleID="29"/>
			<Cell ss:Index="2" ss:StyleID="31">
				<Data ss:Type="String">江西省</Data>
			</Cell>
			<Cell ss:Index="3" ss:StyleID="33">
				<Data ss:Type="Number">75.0</Data>
			</Cell>
			<Cell ss:Index="4" ss:StyleID="33">
				<Data ss:Type="Number">19.0</Data>
			</Cell>
			<Cell ss:Index="5" ss:StyleID="35">
				<Data ss:Type="Number">0.1622639551653009</Data>
			</Cell>
			<Cell ss:Index="6" ss:StyleID="35">
				<Data ss:Type="Number">0.041106868641876224</Data>
			</Cell>
		</Row>
		<Row ss:AutoFitHeight="1">
			<Cell ss:Index="1" ss:StyleID="29"/>
			<Cell ss:Index="2" ss:StyleID="31">
				<Data ss:Type="String">山东省</Data>
			</Cell>
			<Cell ss:Index="3" ss:StyleID="33">
				<Data ss:Type="Number">30.0</Data>
			</Cell>
			<Cell ss:Index="4" ss:StyleID="33">
				<Data ss:Type="Number">8.0</Data>
			</Cell>
			<Cell ss:Index="5" ss:StyleID="35">
				<Data ss:Type="Number">0.02998252258793304</Data>
			</Cell>
			<Cell ss:Index="6" ss:StyleID="35">
				<Data ss:Type="Number">0.007995339356782144</Data>
			</Cell>
		</Row>
		<Row ss:AutoFitHeight="1">
			<Cell ss:Index="1" ss:StyleID="29"/>
			<Cell ss:Index="2" ss:StyleID="31">
				<Data ss:Type="String">河南省</Data>
			</Cell>
			<Cell ss:Index="3" ss:StyleID="33">
				<Data ss:Type="Number">115.0</Data>
			</Cell>
			<Cell ss:Index="4" ss:StyleID="33">
				<Data ss:Type="Number">48.0</Data>
			</Cell>
			<Cell ss:Index="5" ss:StyleID="35">
				<Data ss:Type="Number">0.12030388048849316</Data>
			</Cell>
			<Cell ss:Index="6" ss:StyleID="35">
				<Data ss:Type="Number">0.050213793595197155</Data>
			</Cell>
		</Row>
		<Row ss:AutoFitHeight="1">
			<Cell ss:Index="1" ss:StyleID="29"/>
			<Cell ss:Index="2" ss:StyleID="31">
				<Data ss:Type="String">湖北省</Data>
			</Cell>
			<Cell ss:Index="3" ss:StyleID="33">
				<Data ss:Type="Number">43.0</Data>
			</Cell>
			<Cell ss:Index="4" ss:StyleID="33">
				<Data ss:Type="Number">27.0</Data>
			</Cell>
			<Cell ss:Index="5" ss:StyleID="35">
				<Data ss:Type="Number">0.07285665382198211</Data>
			</Cell>
			<Cell ss:Index="6" ss:StyleID="35">
				<Data ss:Type="Number">0.04574720123705854</Data>
			</Cell>
		</Row>
		<Row ss:AutoFitHeight="1">
			<Cell ss:Index="1" ss:StyleID="29"/>
			<Cell ss:Index="2" ss:StyleID="31">
				<Data ss:Type="String">湖南省</Data>
			</Cell>
			<Cell ss:Index="3" ss:StyleID="33">
				<Data ss:Type="Number">133.0</Data>
			</Cell>
			<Cell ss:Index="4" ss:StyleID="33">
				<Data ss:Type="Number">44.0</Data>
			</Cell>
			<Cell ss:Index="5" ss:StyleID="35">
				<Data ss:Type="Number">0.1938755896551134</Data>
			</Cell>
			<Cell ss:Index="6" ss:StyleID="35">
				<Data ss:Type="Number">0.06413929281823301</Data>
			</Cell>
		</Row>
		<Row ss:AutoFitHeight="1">
			<Cell ss:Index="1" ss:StyleID="29"/>
			<Cell ss:Index="2" ss:StyleID="31">
				<Data ss:Type="String">广东省</Data>
			</Cell>
			<Cell ss:Index="3" ss:StyleID="33">
				<Data ss:Type="Number">185.0</Data>
			</Cell>
			<Cell ss:Index="4" ss:StyleID="33">
				<Data ss:Type="Number">43.0</Data>
			</Cell>
			<Cell ss:Index="5" ss:StyleID="35">
				<Data ss:Type="Number">0.16563704144918337</Data>
			</Cell>
			<Cell ss:Index="6" ss:StyleID="35">
				<Data ss:Type="Number">0.03849942044494532</Data>
			</Cell>
		</Row>
		<Row ss:AutoFitHeight="1">
			<Cell ss:Index="1" ss:StyleID="29"/>
			<Cell ss:Index="2" ss:StyleID="31">
				<Data ss:Type="String">广    西</Data>
			</Cell>
			<Cell ss:Index="3" ss:StyleID="33">
				<Data ss:Type="Number">285.0</Data>
			</Cell>
			<Cell ss:Index="4" ss:StyleID="33">
				<Data ss:Type="Number">107.0</Data>
			</Cell>
			<Cell ss:Index="5" ss:StyleID="35">
				<Data ss:Type="Number">0.5834186523405794</Data>
			</Cell>
			<Cell ss:Index="6" ss:StyleID="35">
				<Data ss:Type="Number">0.21903788000155086</Data>
			</Cell>
		</Row>
		<Row ss:AutoFitHeight="1">
			<Cell ss:Index="1" ss:StyleID="29"/>
			<Cell ss:Index="2" ss:StyleID="31">
				<Data ss:Type="String">海南省</Data>
			</Cell>
			<Cell ss:Index="3" ss:StyleID="33">
				<Data ss:Type="Number">8.0</Data>
			</Cell>
			<Cell ss:Index="4" ss:StyleID="33">
				<Data ss:Type="Number">2.0</Data>
			</Cell>
			<Cell ss:Index="5" ss:StyleID="35">
				<Data ss:Type="Number">0.07982596343452006</Data>
			</Cell>
			<Cell ss:Index="6" ss:StyleID="35">
				<Data ss:Type="Number">0.019956490858630015</Data>
			</Cell>
		</Row>
		<Row ss:AutoFitHeight="1">
			<Cell ss:Index="1" ss:StyleID="29"/>
			<Cell ss:Index="2" ss:StyleID="31">
				<Data ss:Type="String">重庆市</Data>
			</Cell>
			<Cell ss:Index="3" ss:StyleID="33">
				<Data ss:Type="Number">179.0</Data>
			</Cell>
			<Cell ss:Index="4" ss:StyleID="33">
				<Data ss:Type="Number">32.0</Data>
			</Cell>
			<Cell ss:Index="5" ss:StyleID="35">
				<Data ss:Type="Number">0.5820835149363442</Data>
			</Cell>
			<Cell ss:Index="6" ss:StyleID="35">
				<Data ss:Type="Number">0.1040596227819163</Data>
			</Cell>
		</Row>
		<Row ss:AutoFitHeight="1">
			<Cell ss:Index="1" ss:StyleID="29"/>
			<Cell ss:Index="2" ss:StyleID="31">
				<Data ss:Type="String">四川省</Data>
			</Cell>
			<Cell ss:Index="3" ss:StyleID="33">
				<Data ss:Type="Number">345.0</Data>
			</Cell>
			<Cell ss:Index="4" ss:StyleID="33">
				<Data ss:Type="Number">123.0</Data>
			</Cell>
			<Cell ss:Index="5" ss:StyleID="35">
				<Data ss:Type="Number">0.415562520062184</Data>
			</Cell>
			<Cell ss:Index="6" ss:StyleID="35">
				<Data ss:Type="Number">0.14815707236999606</Data>
			</Cell>
		</Row>
		<Row ss:AutoFitHeight="1">
			<Cell ss:Index="1" ss:StyleID="29"/>
			<Cell ss:Index="2" ss:StyleID="31">
				<Data ss:Type="String">贵州省</Data>
			</Cell>
			<Cell ss:Index="3" ss:StyleID="33">
				<Data ss:Type="Number">109.0</Data>
			</Cell>
			<Cell ss:Index="4" ss:StyleID="33">
				<Data ss:Type="Number">47.0</Data>
			</Cell>
			<Cell ss:Index="5" ss:StyleID="35">
				<Data ss:Type="Number">0.3044693928092597</Data>
			</Cell>
			<Cell ss:Index="6" ss:StyleID="35">
				<Data ss:Type="Number">0.13128496754160743</Data>
			</Cell>
		</Row>
		<Row ss:AutoFitHeight="1">
			<Cell ss:Index="1" ss:StyleID="29"/>
			<Cell ss:Index="2" ss:StyleID="31">
				<Data ss:Type="String">云南省</Data>
			</Cell>
			<Cell ss:Index="3" ss:StyleID="33">
				<Data ss:Type="Number">302.0</Data>
			</Cell>
			<Cell ss:Index="4" ss:StyleID="33">
				<Data ss:Type="Number">85.0</Data>
			</Cell>
			<Cell ss:Index="5" ss:StyleID="35">
				<Data ss:Type="Number">0.6291014236065268</Data>
			</Cell>
			<Cell ss:Index="6" ss:StyleID="35">
				<Data ss:Type="Number">0.17706497022038006</Data>
			</Cell>
		</Row>
		<Row ss:AutoFitHeight="1">
			<Cell ss:Index="1" ss:StyleID="29"/>
			<Cell ss:Index="2" ss:StyleID="31">
				<Data ss:Type="String">西    藏</Data>
			</Cell>
			<Cell ss:Index="3" ss:StyleID="33">
				<Data ss:Type="Number">1.0</Data>
			</Cell>
			<Cell ss:Index="4" ss:StyleID="33">
				<Data ss:Type="Number">0.0</Data>
			</Cell>
			<Cell ss:Index="5" ss:StyleID="35">
				<Data ss:Type="Number">0.029660476525215855</Data>
			</Cell>
			<Cell ss:Index="6" ss:StyleID="37"/>
		</Row>
		<Row ss:AutoFitHeight="1">
			<Cell ss:Index="1" ss:StyleID="29"/>
			<Cell ss:Index="2" ss:StyleID="31">
				<Data ss:Type="String">陕西省</Data>
			</Cell>
			<Cell ss:Index="3" ss:StyleID="33">
				<Data ss:Type="Number">30.0</Data>
			</Cell>
			<Cell ss:Index="4" ss:StyleID="33">
				<Data ss:Type="Number">2.0</Data>
			</Cell>
			<Cell ss:Index="5" ss:StyleID="35">
				<Data ss:Type="Number">0.07821784498938701</Data>
			</Cell>
			<Cell ss:Index="6" ss:StyleID="35">
				<Data ss:Type="Number">0.005214522999292467</Data>
			</Cell>
		</Row>
		<Row ss:AutoFitHeight="1">
			<Cell ss:Index="1" ss:StyleID="29"/>
			<Cell ss:Index="2" ss:StyleID="31">
				<Data ss:Type="String">甘肃省</Data>
			</Cell>
			<Cell ss:Index="3" ss:StyleID="33">
				<Data ss:Type="Number">17.0</Data>
			</Cell>
			<Cell ss:Index="4" ss:StyleID="33">
				<Data ss:Type="Number">4.0</Data>
			</Cell>
			<Cell ss:Index="5" ss:StyleID="35">
				<Data ss:Type="Number">0.06474439294514626</Data>
			</Cell>
			<Cell ss:Index="6" ss:StyleID="35">
				<Data ss:Type="Number">0.01523397481062265</Data>
			</Cell>
		</Row>
		<Row ss:AutoFitHeight="1">
			<Cell ss:Index="1" ss:StyleID="29"/>
			<Cell ss:Index="2" ss:StyleID="31">
				<Data ss:Type="String">青海省</Data>
			</Cell>
			<Cell ss:Index="3" ss:StyleID="33">
				<Data ss:Type="Number">10.0</Data>
			</Cell>
			<Cell ss:Index="4" ss:StyleID="33">
				<Data ss:Type="Number">1.0</Data>
			</Cell>
			<Cell ss:Index="5" ss:StyleID="35">
				<Data ss:Type="Number">0.16711796874125243</Data>
			</Cell>
			<Cell ss:Index="6" ss:StyleID="35">
				<Data ss:Type="Number">0.016711796874125242</Data>
			</Cell>
		</Row>
		<Row ss:AutoFitHeight="1">
			<Cell ss:Index="1" ss:StyleID="29"/>
			<Cell ss:Index="2" ss:StyleID="31">
				<Data ss:Type="String">宁夏</Data>
			</Cell>
			<Cell ss:Index="3" ss:StyleID="33">
				<Data ss:Type="Number">3.0</Data>
			</Cell>
			<Cell ss:Index="4" ss:StyleID="33">
				<Data ss:Type="Number">1.0</Data>
			</Cell>
			<Cell ss:Index="5" ss:StyleID="35">
				<Data ss:Type="Number">0.04400249640829623</Data>
			</Cell>
			<Cell ss:Index="6" ss:StyleID="35">
				<Data ss:Type="Number">0.01466749880276541</Data>
			</Cell>
		</Row>
		<Row ss:AutoFitHeight="1">
			<Cell ss:Index="1" ss:StyleID="29"/>
			<Cell ss:Index="2" ss:StyleID="31">
				<Data ss:Type="String">新疆</Data>
			</Cell>
			<Cell ss:Index="3" ss:StyleID="33">
				<Data ss:Type="Number">149.0</Data>
			</Cell>
			<Cell ss:Index="4" ss:StyleID="33">
				<Data ss:Type="Number">33.0</Data>
			</Cell>
			<Cell ss:Index="5" ss:StyleID="35">
				<Data ss:Type="Number">0.6094888912059465</Data>
			</Cell>
			<Cell ss:Index="6" ss:StyleID="35">
				<Data ss:Type="Number">0.13498747254896803</Data>
			</Cell>
		</Row>
		<Row ss:AutoFitHeight="1">
			<Cell ss:Index="1" ss:StyleID="26" ss:MergeAcross="5">
				<Data ss:Type="String">2025年12月12日 下午3:35</Data>
			</Cell>
		</Row>
	</ss:Table>
	<WorksheetOptions xmlns="urn:schemas-microsoft-com:office:excel">
		<PageSetup>
			<PageMargins x:Bottom="0.25" x:Left="0.25" x:Right="0.25" x:Top="0.25"/>
		</PageSetup>
		<Print>
			<PaperSizeIndex>9</PaperSizeIndex>
		</Print>
	</WorksheetOptions>
</Worksheet>
</Workbook>
